# Supplementary material for: An optimized machine learning framework for predicting and interpreting corporate ESG greenwashing behavior
Source: PLoS One. 2025 Mar 6;20(3):e0316287. doi: 10.1371/journal.pone.0316287 (PMC11884703; doi:10.1371/journal.pone.0316287)
Supplement: S1 Dataset — (XLSX) [file pone.0316287.s001.xlsx]

## Sheet: Sheet1
Appendix: "ESG Greenwashing Prediction Dataset"
The minimal dataset underlying the findings of this study has been uploaded as an Excel file titled "ESG Greenwashing Prediction Dataset." This file contains the comprehensive data collected on key indicators used for predicting and analyzing corporate ESG greenwashing behavior.
FS	SRLS	SRSL/LS	IISR	TCTTE	TATR	TAGR	ROE	FC	ZS	ASR	MER	DT	FI	MA	ER	EPI	CPI	BC	GWI
1	0.313331	0.426446	0.783542	1	0.0694526	0.804124	0.859065	1	0.0210614	0.648645	0.143843	0.0756736	0.235348	0.325188	0.205882	0	0.155392	1	-0.0068045
1	0.313331	0.426446	0.872025	1	0.0527717	0.659499	0.913444	1	0.0104878	0.162257	0.132509	0	0	0.371386	0.117647	0	0.115991	0.673545	0.747789
1	0.299832	0.519238	0.812371	1	0.0563527	0.374094	0.87064	1	0.0127494	0.548633	0.101707	0.0402669	0	0.300836	0.117647	0	0.137596	0.66912	-0.0569947
1	0.284439	0.630622	0.745385	1	0.0616389	0.29285	0.797124	1	0.0150593	0.244549	0.0669516	0.0731416	0	0.366944	0.0588235	0	0.114787	0.732134	-0.596256
1	0.284075	0.633286	0.730934	1	0.0653117	0.224133	0.552845	1	0.0109656	0.121086	0.0545534	0.0666099	0	0.443878	0.0882353	0	0.00472723	0.75602	-0.0146656
0.40271	0.166248	0.592404	0.3981	0.370436	0.0557266	0.161534	0.687604	0.00661115	0.313543	0.333523	0.142214	0.143698	0	0.741132	0.205882	0	0.0150168	0.832367	0.0512507
0.409825	0.166248	0.692334	0.382228	0.531884	0.0284128	0.21309	0.691038	0	0.100717	0	0.250464	0.0976314	0	0.563679	0.117647	0	0	0.892033	-0.0978855
0.445967	0.166248	0.696784	0.405648	0.544977	0.0780037	0.423939	0.613074	0	0.104224	0.34063	0.147925	0.0422674	0	0.42217	0.117647	0	0	0.856309	-0.325575
0.441204	0.166248	0.748541	0.363439	0.532149	0.0283579	0.133922	0.601884	0	0.115467	0.345561	0.189673	0.0866008	0	0.280922	0.0588235	0	0.0180938	0.516533	-0.374728
0.353102	0	0.592092	0.413182	0.737792	0.0721786	0.646346	0.637331	0	0.261764	0.255171	1	0.946544	0	0.368362	0.558824	0	0.342622	0	0.170486
0.348308	0.128164	0.672982	0.422193	0.916576	0.0688739	0.133724	0.399408	0	0.172357	0	0.814499	0.688222	0.186509	0.179473	0	0	0.190873	0	0.0627019
0.381894	0.185893	0.590743	0.395337	1	0.101289	0.404323	0.43856	0	0.121169	0.252473	0.789947	0.679279	0.390905	0.375586	0	0	0.182332	0	0.309769
0.39697	0.239144	0.524626	0.385328	0.831914	0.00297365	0.268395	0	0	0.0224407	0.102006	1	0.644157	0.448027	0	0	0	0.334941	0	1.12357
0.575902	0	0.497875	0.085418	1	0.102893	0.567587	0.368802	0.153052	0.0537343	0.100283	0.752743	0.245592	0	0.617059	0.205882	0	0.115142	0.445508	-0.266411
0.59893	0	0.497875	0.101176	0.794708	0.194654	0.325504	0.449998	0.121134	0.0476064	0.0351854	0.311989	0.148158	0	0.245283	0.117647	0	0	0.50497	-0.150723
0.601797	0	0.497875	0.114859	0.812932	0.184615	0.184327	0.455716	0.0742979	0.0651035	0.763595	0.299436	0.143602	0	0.556838	0.117647	0	0.0480199	0.529034	0.260237
0.497542	0.0262826	0.253015	0.207762	0.845897	0.330161	0.386075	0.540399	0	0.11304	0.207323	0.45264	0.136814	0.593595	0.358491	0.205882	0	0.131292	0.493027	-0.597783
0.492334	0.025617	0.253015	0.221418	1	0.297264	0.131043	0.413047	0	0.0834344	0.00295859	0.352388	0.150412	0.448027	0.42217	0.117647	0	0.347627	0.449687	-1.27305
0.48063	0.0295137	0.253015	0.241393	1	0.30638	0.0894528	0.430192	0	0.118944	0.54792	0.279213	0.174393	0.273231	0	0.117647	0	0.347898	0.513841	-0.91571
0.476411	0.0331319	0.253015	0.258848	1	0.328885	0.137466	0.488782	0	0.199058	0.6081	0.311116	0.111583	0.330353	0.42217	0.0588235	0	0.559954	0.489364	0.180872
0.502441	0.0331319	0.253015	0.386976	1	0.425197	0.347565	0.65306	0	0.25192	0.525565	0.264274	0.395765	0	0.863654	0.0882353	0	0.334713	0.555399	-0.43241
0.458601	0.612216	0.148814	0.557573	0.982828	0.636076	0.82595	0.55206	0.228142	0.11588	0.317873	0.139773	0.692699	0.638531	0.839402	0.205882	0	0.125082	0.408592	0.238429
0.449757	0.612216	0.148814	0.562202	0.93958	0.622528	0.107626	0.515682	0.174706	0.112778	0.0333805	0.0746719	0.742596	0.664136	0.806395	0.117647	0	0.243412	0.455815	-0.27849
0.48392	0.592466	0.153096	0.533157	0.997454	0.460241	0.408728	0.445839	0.143469	0.113465	1	0.122619	0.669921	0.743927	0.756457	0.117647	0	0.142973	0.165704	-0.818983
0.521955	0.456121	0.189052	0.471197	0.995637	0.444598	0.438592	0.617916	0.116782	0.150931	0.658839	0.112667	0.445535	0.739629	0.742968	0.0588235	0.974233	0.827833	0.341483	-1.2523
0.575367	0.414738	0.189052	0.454351	1	0.392907	0.562074	0.50623	0.103632	0.110461	0.19179	0.154112	0.717183	0.700655	0.79494	0.0882353	0	0.568671	0.457925	0.593521
0.0917432	0.466805	0.0285986	0.443152	0.564209	0.545615	0	0.432585	0.166632	0.306811	0.191283	0.370572	0.221506	0.353022	0.29149	0.205882	0	0.929245	0.379757	-0.000773
0.0930691	0.466805	0.091562	0.397643	0.559424	0.594072	0.174018	0.471396	0.117373	0.250054	0.0719381	0.323653	0.354217	0.304183	0.381101	0.117647	0	0.99068	0.35831	-1.10929
0.103547	0.459808	0.0679304	0.318604	0.649843	0.638213	0.236231	0.498055	0.0666778	0.316496	0.647954	0.326917	0.476044	0.448027	0.467987	0.117647	0	1	0.361067	-0.647224
0.119402	0.485061	0.0149122	0.508269	0.69785	0.701129	0.273901	0.567502	0.0155171	0.312597	0.325341	0.29798	0.285677	0.45974	1	0.0588235	0	0.955474	0.300263	-0.877701
0.826262	0.677703	0.561001	0.853856	0.390498	0.0558647	0.591709	0.364262	0.538706	0.00703754	0.231958	0.23619	0.0593343	0	0.375586	0.205882	0	0.0855994	0.376808	-0.562113
0.849392	0.677703	0.561001	0.871315	0.442607	0.058215	0.326246	0.345892	0.517541	0.00902742	0.216223	0.180328	0.150629	0	0.556838	0.117647	0	0.100146	0.367212	0.573038
0.878566	0.677703	0.561001	0.885345	0.464249	0.0593198	0.37096	0.435362	0.505064	0.00119883	0.418031	0.21554	0.0556001	0	0.321648	0.117647	0	0.020823	0.367604	0.557421
0.919514	0.600342	0.614405	0.854972	0.502608	0.0331273	0.461378	0.582089	0.509989	0.0139112	0.413182	0.36865	0.0434757	0	0.453501	0.0588235	0	0.338224	0.331356	0.53001
0.953547	0.600342	0.614405	0.828872	0.476737	0.079687	0.407744	0.397426	0.508154	0.0152648	0.534378	0.216122	0.0573631	0	0.703135	0.0882353	0	0.387419	0.27561	0.56446
0.529666	0.840316	0.00949332	0.827087	0.675072	1	0.241907	0.608684	0.268743	0.241165	0.232991	0.0237741	0.370125	0	0.641509	0.205882	0	0.431783	0.379367	0.604706
0.591448	0.840316	0.017133	0.832098	0.691179	1	0.632689	0.582137	0.26257	0.181542	0.0957498	0.0258974	0.400041	0	0.42217	0.117647	0	0.120117	0.319465	0.637215
0.626666	0.840316	0.0671161	0.830665	0.766642	1	0.416823	0.549821	0.241117	0.177606	0.361178	0.0131143	0.387512	0	0	0.117647	0	0.271668	0.457207	0.524952
0.66649	0.840316	0.0224303	0.771329	0.736145	1	0.452555	0.564488	0.226026	0.164474	0.308721	0.0177677	0.330861	0	0.714652	0.0588235	0	0.3002	0.454611	0.443464
0.685016	0.840316	0.013952	0.714467	0.720038	1	0.292933	0.51147	0.193778	0.159884	0.180972	0.00744131	0.336854	0	0.323253	0.0882353	0	0.420742	0.410788	-0.372788
0.821637	0.635077	0.0534431	0.522851	0.689229	0.0408131	0.5398	0.685471	0.533252	0.313543	0.23029	0.120877	0.093063	0	0.262517	0.205882	0	0	1	-1.04656
0.865947	0.666754	0.050356	0.551981	0.662727	0.0141449	0.488024	0.703477	0.538093	0.0242334	0.0467852	0.188493	0.0576787	0	0.196681	0.117647	0	0.0120991	1	0.88932
1	0.795728	0.426936	0.958258	0.808147	0.0716272	1	0.633052	0.724419	0.0118288	0.612504	0.212304	0.0302178	0	0.575346	0.117647	0	0.118965	0.95175	0.110995
1	0.706375	0.426936	0.908493	0.577673	0.0376641	0.309679	0.340428	0.708402	0.00298336	0.0594384	0.150025	0.0889725	0	0.519245	0.0588235	0	0	0.631225	0.877055
1	0.706375	0.426936	0.895692	0.822665	0.0420138	0.267202	0.313532	0.683465	0.00293431	0.195703	0.147704	0	0	0.153668	0.0882353	0	0	0.59575	0.551984
0.287908	0.31753	0.231153	0.506041	0	0.0581084	0.728783	0.51282	0.217693	0.313543	0.237837	0.60656	0.0935876	0.235348	0.132541	0.205882	1	0.375148	0.641678	0.75424
0.307079	0.322177	0.229031	0.469917	0	0.0505806	0.297574	0.463446	0.172662	0.0268257	0.14802	0.557456	0.0398984	0	0.42217	0.382353	0	0.325028	0.794789	0.387824
0.708998	0.0531803	0.553581	0.568596	0	0.381883	1	0.553101	0.363554	0.00495084	0.414262	0.25594	0.0850865	0	0.243032	0.235294	0	0.124792	0.425203	-0.0559306
0.72409	0.0531803	0.553581	0.460129	0	0.22178	0.268504	0.45899	0.329329	0.0108072	0.0785559	0.19265	0.00236337	0	0.549784	0.294118	0	0.215694	0.430267	0.769489
0.9519	0.878975	0.248218	0.896505	0.875295	0.333694	0.241425	0.481618	0.652925	0.0693624	0.65971	0.371242	0.109314	0.235348	0.617059	0.205882	1	0.274136	0.41102	0.887137
0.998772	0.878647	0.248097	0.882521	1	0.369494	0.50858	0.504748	0.672248	0.0467022	0	0.263998	0.145261	0.235348	0.633239	0.117647	0.748094	0.221241	0.269678	0.77205
1	0.88099	0.247315	0.892534	1	0.274529	0.297187	0.399037	0.652258	0.042002	0.400874	0.299169	0.180672	0	0.634321	0.117647	0	0.182632	0.34357	1.1131
0.978895	0.882615	0.153867	0.902433	1	0.328987	0	0.574589	0.544694	0.0712646	0.641432	0.24356	0.202461	0.273231	0.576762	0.0588235	0	0.0721009	0.351999	-0.646396
0.991806	0.904546	0.150285	0.872454	1	0.69998	0.253174	0.686091	0.514728	0.118136	0.399363	0.137004	0.350194	0	0.585009	0.0882353	1	0.105752	0.323783	0.625477
1	1	0.0135045	0.910101	1	0	0.3536	0.595659	0.635643	0.00426565	0.177275	1	0.0146259	0	0.159358	0.558824	0	0.098911	0.523991	1.12437
1	1	0.0150893	0.917753	1	0	0.370607	0.372079	0.633273	0	0.065646	1	0.0244202	0	0	0	0	0.092236	0.589586	0.324077
0.597342	0.144159	0.455687	0.554906	0.770159	0.294969	0.748419	0.427853	0	0.0910216	0.326493	0.62654	0.359329	0.546462	0.426758	0.205882	0.904935	0.0377028	0.525878	0.863336
0.766037	0.108864	0.818779	0.741429	0.750059	0.368565	1	0.404234	0	0.0150368	0	0.079707	0.483466	0.235348	0.513365	0.117647	0	0	0.488183	0.557146
0.786685	0.108864	0.818779	0.734252	0.761418	0.247766	0.308209	0.356982	0	0.0284176	0.72464	0.140885	0.554874	0.435446	0.699288	0.117647	1	0.0456927	0.515524	-0.0513406
0.814609	0.046246	0.818779	0.70363	0.769838	0.201528	0.361624	0.405102	0	0.0273658	0.235719	0.126077	0.368347	0.776639	0.547164	0.0588235	0	0.0794363	0.518212	-0.575028
0.835975	0.046246	0.818779	0.668989	0.751361	0.196165	0.31341	0.394485	0	0.0252438	0.221721	0.113284	0.497644	0.79644	0.71613	0.0882353	0	0.101242	0.469457	-0.126604
0.272577	0	0.968529	0.209774	0.556227	0.192903	0.361092	1	0.214981	0.148499	0.0956273	0.242569	0.0964621	0	0.769668	0.205882	0.766677	0.0209837	0.321657	0.886596
0.352666	0	0.911379	0.157608	0.516192	0.136601	0.796056	1	0.184902	0.134188	0.0906137	0.204458	0.111342	0	0.519245	0.117647	0	0.120848	0.371708	0.342106
0.368111	0	0.995691	0.139988	0.554895	0.0914477	0.271001	0.453586	0.140884	0.0642693	0.460038	0.273828	0.172424	0	0.741132	0.117647	0	0.552729	0.355409	0.807522
0.37834	0	0.979347	0.134924	0.554943	0.0791772	0.234506	0.467332	0.0954123	0.0642296	0.252528	0.215153	0.255853	0	0.773511	0.0588235	0	0.222735	0.697285	-0.165316
0.38616	0	0.996811	0.143288	0.56837	0.107852	0.217918	0.383509	0.0492324	0.0647525	0.366087	0.215424	0.319915	0	0.750401	0.0882353	0	0.930094	0.717758	0.534495
0.607726	0.368371	0.420925	0.503025	0.415274	0.694214	0.144856	0.720838	0.52021	0.0950938	0.1776	0.218664	0.0880747	0.273231	0.641509	0.411765	0	0.0393529	0.389904	-0.566881
0.618982	0.368371	0.315249	0.479546	0.587924	0.750146	0.241631	0.504919	0.48008	0.112843	0.0509266	0.197062	0.0772863	0.621955	0.358491	0.147059	0	0.391026	0.38309	-0.52363
0.594967	0.368371	0.315249	0.477449	0.429399	0.843113	0.013681	0.477664	0.412328	0.133337	0.33737	0.157557	0.207113	0.667498	1	0.323529	0	0.441545	0.390898	-0.0905814
0.582773	0.26962	0.416468	0.481128	0.389844	0.680441	0.0863633	0.337547	0.354197	0.112143	0.258446	0.186933	0.116228	0.588371	0.0754717	0.0294118	0	0.427152	0.334063	0.90876
0.489244	0.276416	0.125273	0.435919	1	0.676947	0.34274	0.593976	0.293542	0.219588	0.298559	0.160656	0.0811271	0	0.338851	0.205882	0	0.180926	0.454518	0.015559
0.49719	0.276416	0.125273	0.375817	0.84485	0.663508	0.218779	0.507631	0.249034	0.156069	0.00633105	0.0608954	0.0533543	0.186509	0.61177	0.117647	0	0.513149	0.450952	-0.0784459
0.50697	0.276416	0.125273	0.398478	0.87632	0.741429	0.2314	0.487795	0.205729	0.163493	0.362348	0.05955	0.224791	0	0.632108	0.117647	0	0.313737	0.480725	0.605806
0.550214	0.276416	0.125273	0.388934	0.848038	0.896723	0.479529	0.520729	0.184147	0.173148	0.382741	0.0171306	0.18797	0.421857	0.7728	0.0588235	0	0.461265	0.480104	0.904479
0.580226	0.382557	0.0252173	0.373347	0.934382	1	0.377255	0.523261	0.156191	0.182309	0.317218	0	0.13834	0.186509	0.8308	0.0882353	0	0.524001	0.469798	0.569579
0.488922	0.301165	0.481011	0.745837	0.395049	0	0.311771	0.29689	0.293362	0.00392444	0.0509182	0.925478	0.139836	0	0.70717	0.205882	0	0.346288	0.554791	0.347065
0.490897	0.404606	0.401117	0.747078	0.434314	0	0.178351	0.31275	0.245439	0	0.0615007	0.980514	0.21001	0	0.391866	0.117647	0	0.0888392	0.575274	0.173903
0.498343	0.404606	0.401117	0.74831	0.290697	0	0.215356	0.436877	0.200665	0	0.393685	0.806391	0.253926	0	0.519245	0.117647	0	0.0668015	0.590486	1.43158
0.495947	0.404606	0.401117	0.755144	0.333443	0.00937025	0.149391	0.444787	0.150248	0.00766712	0.469336	0.744497	0.400868	0	0.589099	0.0588235	0	0.0964664	0.524804	-0.436569
0.511045	0.404606	0.401117	0.736709	0.307387	0.0402696	0.26855	0.457752	0.1101	0.00718714	0.239031	0.634294	0.493421	0	0.539076	0.0882353	0	0.0668652	0.519807	-0.775045
0.300378	1	0.00615943	0.804577	0.632773	0.686673	0.541546	0.564478	0.220221	0.262577	0.186758	0.110891	0.595651	0	0.46041	0.205882	0	0	0.0337683	-0.82131
0.34452	1	0.00615943	0.813972	0.586176	0.820302	0.486682	0.711235	0.182435	0.221774	0.115978	0.0607154	0.442658	0	0.66014	0.117647	0	0.39156	0	-0.768802
0.367701	1	0.00615943	0.814066	0.586176	0.876329	0.326616	0.634442	0.140744	0.239633	0.458027	0.0133723	0.750886	0	0.581472	0.117647	0	0.160663	0	-1.16123
0.385763	1	0.00615943	0.800961	0.661734	0.919935	0.289616	0.606136	0.0981191	0.226254	0.219185	0	0.610719	0	0.656167	0.0588235	0	0.864887	0	-0.786292
0.975187	0.332291	0.641083	0.627918	1	0.45599	0.191191	0.61445	0.931556	0.11781	1	0.856087	0.414712	1	0.666125	0.205882	0	0	0.704016	-0.915621
0.949594	0.332291	0.641124	0.636488	0.665482	0.35444	0.00424603	0	0.845806	0.0407603	0	0.183735	0.328509	1	0.276996	0.117647	0	0	0.531767	0.534902
0.970558	0.269879	0.713804	0.625076	1	0.387977	0.310499	0.719299	0.826755	0.104582	0.814208	0.247421	0.353186	1	0.696896	0.117647	0	0.0582926	0.55763	-0.293764
0.986022	0.176451	0.79371	0.581465	1	0.406242	0.27114	0.579831	0.800358	0.108545	0.26586	0.225773	0.519858	1	0.692426	0.0588235	0	0.0493211	0.63049	0.223711
0.370093	0.58581	0.294585	0.821901	0.398132	0.502296	0.0759654	0.654849	0	0.121527	0.084221	0.0246583	0.116897	0.435446	0.663639	0.558824	0	0.252065	0.956847	-0.508534
0.369746	0.58581	0.325203	0.740535	0.430604	0.537421	0.162902	0.660216	0	0.112395	0.0614188	0.0303327	0.0267702	0.373018	0.324774	0	0	0.291621	0.769549	-0.516666
0.430289	0.58581	0.299764	0.748236	0.469536	0.51746	0.622077	0.675394	0	0.0912957	0.382125	0.0274408	0.079964	0.373018	0.707621	0	0	0.608654	0.541407	-0.382118
0.47905	0.585798	0.294585	0.714909	0.493004	0.47158	0.523887	0.640297	0	0.0870905	0.212047	0.0217757	0.0973105	0.508579	0.735679	0	0	0.214787	0.415985	-0.562098
0.49519	0.580329	0.294585	0.714946	0.413231	0.407834	0.275923	0.555829	0	0.0800272	0.399201	0.04222	0.148762	0.421857	0.914054	0	0	0.14924	0.563605	1.21837
0.437563	0.541106	0	0.417022	0.363786	0.140832	0	0.495124	0.414049	0.151484	0.0268768	0.657575	0.606742	0.68638	0.641509	0.205882	0	0.649365	0.3362	-1.79082
0.449838	0.537965	0	0.470438	0.5303	0.366218	0.248724	0.680081	0.370885	0.109778	0.0735953	0.298709	0.761371	0.593595	1	0.117647	0	0.375065	0.272959	-1.62637
0.522353	0.534774	0.0191022	0.571193	0.670798	0.31712	0.726955	0.690277	0.362206	0.182043	1	0.257523	0.861111	0.697894	0.797588	0.117647	0	0.4416	0.226442	-0.948449
0.579585	0.552983	0.0125392	0.522159	0.695193	0.325727	0.593997	0.568756	0.351864	0.18493	0.439736	0.233219	0.759455	0.626253	1	0.0588235	0	0.424022	0.258223	-2.03217
1	0.789161	0.124027	0.844884	0.668011	0.0615413	0.935864	0.722472	1	0.0463871	0.44615	0.247818	0.143164	0	0.739404	0.205882	0	0.084641	0.705909	-0.76286
1	0.661362	0.14588	0.8285	0.880155	0.028319	0.724558	0.706744	1	0.0339986	0.154126	0.230024	0.005567	0	0.522035	0.117647	0	0.100105	0.804769	-0.861054
1	0.66154	0.14588	0.779802	1	0.0208511	0.625873	0.729504	1	0.0280189	0.470692	0.206435	0.072006	0	0.735877	0.117647	0	0.145506	0.739039	0.0064663
1	0.661621	0.14588	0.706286	1	0.0339953	0.486731	0.692289	1	0.031232	0.261188	0.130957	0.106614	0	0.669686	0.0588235	0	0.130214	0.543397	-1.52824
0.606923	0.640923	0	0.540832	0.67462	0.67028	1	0.63802	0.274409	0.0564182	0.252973	0.0803132	0.104151	0	0	0.205882	0	0.0758555	0	-1.72093
0.67557	0.640923	0	0.487634	0.744906	0.682763	0.69249	0.565577	0.283209	0.05336	0	0.105901	0.192472	0	0.372234	0.117647	0	0.295725	0	-1.49765
0.675811	0.602817	0	0.46582	0.747481	0.639625	0.166803	0.459363	0.234394	0.0646803	0.460612	0.0955979	0.0937487	0	0	0.117647	0	0.0394487	0	-1.86099
0.66725	0.606532	0	0.426172	0.70115	0.625598	0.109431	0.25541	0.177667	0.0587413	0.342355	0.0799343	0.173182	0	0.589099	0.0588235	0	0.320751	0	-1.07654
0.654154	0.606532	0	0.419686	0.752829	0.679473	0.0806936	0.366309	0.117129	0.0668269	0.216714	0.0935626	0.438977	0	1	0.0882353	0	0.098972	0	-0.384436
0.31995	1	0.0169281	0.870104	0.217205	0	0.364725	0.44629	0.371871	0.319671	0.344234	1	0.025457	0	0.556838	0.205882	0	0.355458	0.506328	-0.0227746
0.344701	1	0.0169281	0.869885	0.27006	0	0.338132	0.450941	0.329593	0.187446	0.0711388	1	0.0295638	0	0.669686	0.117647	0	0.375605	0.507511	0.102234
0.360574	1	0.0169281	0.870112	0.301809	0	0.27403	0.40679	0.285486	0.187716	0.378694	1	0.00604702	0	0.922264	0.117647	0	0.26625	0.529639	0.266922
0.402169	1	0.0169281	0.870643	0.294895	0	0.466475	0.387461	0.251568	0.209814	0.407004	1	0.0642965	0	0.721764	0.0588235	0	0.069176	0.536808	-0.149346
0.417032	1	0	0.838151	0.338288	0	0.266892	0.403284	0.208709	0.154482	0.191657	1	0.0445463	0	0.81331	0.0882353	0	0.249043	0.544499	0.679037
0.40229	0.858299	0.0402588	0.819538	0.295286	0.0814445	0.246146	0.439851	0.447757	0.474735	0.358035	0.0860807	0.152193	0	1	0.205882	0	0.432543	0.359785	1.25794
0.408349	0.858299	0.0237984	0.820411	0.315985	0.0899787	0.205892	0.434538	0.401191	0.456241	0.234613	0.0944001	0.0493336	0	1	0.117647	0	0.22337	0.372364	0.452426
0.418244	0.858299	0.0934841	0.771434	0.342873	0.094576	0.232199	0.410894	0.356335	0.512454	0.465013	0.104232	0.0019441	0	0.0754717	0.117647	0	0.245843	0.352726	0.192493
0.43624	0.858299	0.0596699	0.719754	0.365462	0.0413551	0.289142	0.279077	0.315363	0.249645	0.193571	0.201074	0.0105723	0.330353	0.0754717	0.0588235	0	0	0.367955	-0.175013
0.563995	0.196791	0.747247	0.674038	0.530535	0.111225	0.69972	0.525408	0.29169	0.0457919	0.332662	0.122246	0.0124909	0	0.340529	0.205882	0	0.0450178	1	0.496147
0.613622	0.196791	0.747247	0.609691	0.571068	0.152572	0.530937	0.549133	0.27967	0.0450513	0.0163672	0.0849146	0.0447424	0	0.405207	0.117647	0	0	0.987849	0.911368
0.670793	0.196791	0.747247	0.55285	0.570565	0.191446	0.593483	0.639877	0.278904	0.0467104	0.650126	0.0653045	0.108995	0	0.174801	0.117647	0	0.0707412	1	-1.16758
0.717452	0.196791	0.747247	0.490435	0.620035	0.173871	0.50686	0.666767	0.273727	0.0427665	0.418078	0.0397322	0.11157	0	0.748905	0.0588235	0	0.0760061	0.814687	-1.51058
0.424946	0.559641	0.509365	0.882229	0.435172	0.0561891	0.208987	0.442748	0.261197	0.160617	0.0644977	0.739568	0.943464	0	0.892015	0.382353	0	0.101128	0.69817	1.26716
0.430207	0.559641	0.509365	0.845591	0.440413	0.0636929	0.200483	0.439167	0.214523	0.149372	0.108895	0.448281	1	0	0.532445	0.264706	0	0.109245	0.686376	1.28727
0.445638	0.559641	0.509365	0.812382	0.435172	0.0696186	0.270896	0.434627	0.172705	0.16539	0.516006	0.43504	1	0	0.650448	0.235294	0	0.15709	0.729403	1.39976
0.541127	0.450024	0.450199	0.658126	0.435172	0.176471	0.943506	0.481023	0.178093	0.0655087	0.216694	0.574175	1	0	0.823312	0.264706	0	0	0.59266	1.48622
0.39624	0.272737	0.596347	0.643788	0.210173	0.543549	0.163346	0.436725	0.445358	0.109476	0.184629	0.102416	1	0.516862	0.620751	0.676471	0	1	0.0882973	1.63097
0.420298	0.277192	0.624744	0.654082	0.292506	0.422504	0.333036	0.353556	0.40626	0.0873002	0.077009	0.104104	1	0.45974	0.458412	1	0	0.336432	0.255216	1.42672
0.420529	0.295657	0.519102	0.519343	0.331538	0.385649	0.166734	0.313937	0.357326	0.0904648	0.491655	0.108163	1	0.55312	0.811321	0.676471	0	0.384201	0.237601	0.946082
0.432697	0.295657	0.455857	0.467726	0.349838	0.395189	0.247983	0.319624	0.313728	0.0888683	0.235287	0.0961325	0.971371	0.330353	1	0.205882	0	0.381505	0.326667	0.853827
0.458577	0.295657	0.380706	0.396863	0.501722	0.403103	0.346451	0.32882	0.277166	0.0781719	0.368843	0.105948	1	0.407086	0.341679	0.117647	0	0.330406	0.405739	1.055
0.0524891	0.318535	0	0.212637	0.393091	0	0.125314	0.17903	0.468955	0.155885	0.0533547	1	0.00678076	0	0.118491	0.970588	0.903086	0.402795	0.462747	0.100522
0.0278155	0.318535	0	0.226474	0.730666	0.0301056	0.00974028	0.335096	0.426472	0.211282	0.165405	0.894779	0	0	0.216669	0.794118	0	0.163994	0.489595	0.165894
0.0344444	0.220367	0.0552188	0.141505	0.546192	0.00350434	0.209774	0.303458	0.375567	0.242001	0.523224	0.848295	0.0001733	0	0.258979	1	0	0.467797	0.459443	0.117023
0.0224597	0.200659	0	0.124522	0.784979	0.0376699	0.0876853	0.377267	0.329973	0.300035	0.231577	0.924942	0.0395847	0	0.682193	0.294118	0	0.219848	0.430287	-0.102672
0.14191	0.256767	0.437582	0.320251	0.496266	0.0647168	0	0.448376	0.405575	0.416765	0.295136	0.464075	0.309763	0	0.618791	0.205882	0.8875	0.0610027	0.492202	0.651541
0.524534	1	0.0959547	0.923593	0.6903	0.933825	1	0.552292	0.461639	0.0797339	0.324302	0	0.343338	0	0.570318	0.382353	0	0.0656131	0.640312	1.66721
0.637282	1	0.0959547	0.931901	0.697511	0.53992	1	0.584758	0.495055	0.0395359	0.272664	0	0.390443	0	0.510038	0.235294	0	0.129617	0.738117	0.337035
0.777306	0.863965	0.100852	0.990652	0.676544	0.234592	1	0.315797	0.58104	0.00486574	0.841873	0	0.146255	0	0.732865	0.294118	0	0.103714	0.714854	0.597639
0.954447	0.863943	0.100852	0.979851	0.705288	0.283564	1	0.809906	0.754605	0.00824497	0.971671	0	0.1258	0	0.698494	0	0	0.27147	0.741646	0.0107149
1	0.399033	0.286772	0.603126	1	0.745011	0.885668	0.945658	1	0.181262	0.94107	0.304039	1	1	0.474398	0.205882	0	0.155935	0.895521	1.76985
1	0.392417	0.428089	0.647178	1	0.644326	0.264876	0.950772	1	0.152917	0.0917839	0.146169	0.922887	1	0.562056	0.117647	0	0.242333	0.824111	1.58706
1	0.359793	0.571482	0.660983	1	0.621218	0.395253	0.967134	1	0.183573	0.691093	0.129426	0.967384	1	0.595072	0.117647	0	0.0791197	0.886952	0.411619
1	0.342573	0.520432	0.685276	1	0.527714	0.472055	0.924589	1	0.203715	0.756726	0.118722	0.840498	0.937367	0.483187	0.0588235	0	0.210213	0.774768	-0.435471
1	0.211671	0.757332	0.642845	0.690687	0.526959	0.41322	0.771618	1	0.0729886	0.764786	0.316556	0.220624	1	0.616013	1	0	0.136378	0.553655	1.35483
1	0.211762	0.792745	0.660173	0.748158	0.489179	0.295975	0.810554	1	0.0703866	0.277688	0.161886	0.228828	1	0.563679	0.617647	0	0.125869	0.522766	0.9049
1	0.215696	0.792504	0.701715	0.738421	0.47594	0.408978	0.767381	1	0.0763342	1	0.16362	0.5166	1	0.692674	1	0	0.0809094	0.718003	0.759209
1	0.215718	0.792504	0.708961	0.798953	0.468035	0.392321	0.684031	1	0.0714895	0.301893	0.160179	0.598831	1	0.831864	0.470588	0	0.118554	0.723359	1.7173
0.439243	0.548368	0.0371944	0.570093	0.125947	0.408135	0.276967	0.510015	0.218696	0.176162	0.121199	0.34087	0.506203	0.638531	0.544959	0.441176	0	0.0780977	0	-0.703425
0.427529	0.548368	0.0368106	0.553217	0.179661	0.297881	0.0893921	0.361816	0.16428	0.147629	0.0846106	0.229041	0.436931	0.490692	0.811321	0.294118	0	0.0659123	0	0.513073
0.435795	0.587475	0.0334064	0.579374	0.197943	0.398362	0.220981	0.430305	0.119017	0.174487	0.433831	0.184069	0.342265	0.516862	1	0.470588	0	0.0414361	0	0.605107
0.46156	0.587475	0.130654	0.621589	0.209652	0.411071	0.345597	0.517762	0.0825419	0.186422	0.51854	0.184656	0.775166	0.373018	0.865943	0.117647	0	0.190728	0	1.32569
0.473523	0.493002	0.0695195	0.582295	0.194605	0.40652	0.24655	0.514361	0.0397551	0.260831	0.817666	0.161189	0.851148	0.353022	0.354236	0.0588235	0	0.218939	0.261058	1.75704
0.675032	0.325665	0.164106	0.411414	0.435326	0.164267	0.14816	0.302459	0.429827	0.00592134	0.396385	0.917158	0.0512623	0	0.368362	0.676471	0	0.0122569	0.400524	1.37835
0.773705	0.325665	0.229454	0.485759	0.448714	0.334382	0.975196	0.672199	0.479046	0.0311354	0.227973	0.649831	0.0687286	0	0.605547	1	0	0.103172	0.316588	1.57866
0.768796	0.325665	0.229454	0.511822	0.541589	0.307177	0.132974	0.783595	0.424698	0.0659891	0.556026	0.683897	0.0870373	0	0.448208	0.676471	0	0.246898	0.345467	0.65713
0.761657	0.325665	0.229454	0.469959	0.577957	0.329958	0.118561	0.738796	0.368018	0.0845795	0.204431	0.603588	0.269895	0	0.563679	0.205882	0	0.334938	0.474161	1.23621
0.941824	0.327472	0.56618	0.785734	1	0.047854	0.339196	0.619064	0.785863	0.0528975	0.369712	0.0476764	0.0110493	0	0.0999975	0.558824	0	0	0.69285	0.171731
0.982652	0.348151	0.545895	0.777694	0.989575	0.00847224	0.460435	0.584148	0.795387	0.0387794	0.0401964	0.0551738	0.013819	0	0.589099	0	0	0.0276105	0.592443	-0.603549
1	0.348151	0.545895	0.848576	0.88577	0.0137527	0.308947	0.568431	0.77729	0.0362902	0.492262	0.0577873	0.00553358	0	0.39816	0	0	0.0231409	0.669157	-0.845278
1	0.348151	0.545895	0.826856	0.922684	0	0.235864	0.425472	0.744099	0.0229967	0.185094	0.0278903	0.0393144	0	0.0425996	0	0	0.0466404	0.53362	1.90625
1	0.348151	0.538609	0.74319	0.236019	0	0.123706	0.376028	0.685403	0.0299241	0.244925	0.0234499	0	0	0.543106	0	0	0	0.575601	0.518214
0.173796	0	0.98874	0.312684	0.428334	0.498485	0.438888	0.399889	0.207884	0.1314	0.187468	0.146148	0.0126215	0	0.641509	1	0	1	0.666299	-0.410734
0.23169	0	1	0.219213	0.423561	0.495607	0.599583	0.45471	0.160826	0.0517559	0	0.0911652	0.0892092	0	0.0754717	0.617647	0	0.999033	0.827608	-0.934878
0.234733	0	1	0.201391	0.672108	0.50433	0.185505	0.469268	0.112066	0.0647309	0.264531	0.0876918	0.0273865	0	1	1	0	1	0.785261	-0.823119
0.243503	0	0.768872	0.247709	0.708066	0.404689	0.224445	0.474726	0.0639184	0.0614315	0.425302	0.099548	0.089159	0	1	0.470588	0	1	0.56061	0.103402
0.276286	0.583969	0.478346	0.750065	0.283471	0.201194	0.247911	0.805942	0.313667	0.400828	0.416803	0.0348867	0.0629369	0	0.728532	0.352941	0	0	0	0.809435
0.322241	0.583969	0.478346	0.782439	0.305171	0.121315	0.50119	0.605725	0.274378	0.189237	0.0577663	0.0598962	0.0615525	0	0.391866	0.705882	0	0	0.355456	2.05822
0.328728	0.583969	0.478346	0.749575	0.166583	0.0461796	0.208811	0.381011	0.227032	0.129581	0.0731553	0.170953	0.0886361	0	0.358491	0.647059	0	0	0.463745	3.2975
0.351895	0.53872	0.476654	0.792426	0.289996	0.167816	0.520994	0.723209	0.135628	0.836831	1	0.343526	0.0501851	0	0.608235	0.294118	0	0.0831549	0.457304	1.91891
0.794705	0.0471427	0.379974	0.385238	0.499306	0.113733	0.871553	0.464133	0.453239	0.0755934	0.190237	0.147295	0.0814145	0	0.625566	0.676471	0	0.341477	0.323272	0.394685
0.811396	0.0485509	0.378108	0.30479	0.476737	0.187881	0.27984	0.461253	0.423245	0.0512345	0	0.0580492	0.239837	0	0.792557	1	0	0.291167	0.1578	-0.437869
0.784402	0.0485509	0.290867	0.173583	0.364829	0	0.0965998	0	0.294637	0	0.140341	0.637618	0.171467	0.75221	0.206766	0.205882	0	0.961437	0.0345353	1.71336
0.775597	0.0485509	0.290867	0.169574	0.286202	0	0.107872	0	0.235931	0	0.215816	1	0.13928	0.88988	0.591897	0.117647	0	0.665953	0	1.89837
0.339701	0.483753	0.105507	0.59763	0.00465631	0.68961	0.314883	0.463227	0.181031	0.121359	0.263284	0.493144	0.135708	0	0.617059	0.588235	0	0.279626	1	0.206141
0.398177	0.483753	0.0998453	0.449794	0.0934394	0.281378	0.417064	0.407982	0.00480421	0.0469163	0.247089	0.965164	0.220401	0	0.13341	0.294118	0	0.672853	0.633305	0.0594591
0.619649	0.0704281	0.184088	0.112226	0	0.134463	0	0	0.284474	0	0	0.744994	0.169601	0.45974	0.122473	0.294118	1	0.0705044	1	-0.317443
0.388387	0.190213	0.29115	0.489326	0.461707	0.380292	0.55195	0.887399	0.197171	0.876111	0.381346	0.413459	0.170397	0.791702	0.58816	1	0	0.178647	0.449367	-0.151837
0.41564	0.190213	0.363736	0.546885	0.734663	0.304834	0.35663	0.812811	0.159078	0.622853	0.0817948	0.226831	0.108431	0.830224	0.455778	0.617647	0	0.109128	0.166918	1.54918
0.374005	0.190213	0.400479	0.591641	0.633755	0.0608461	0	0.155259	0.0938788	0.729982	0.242219	0.548697	0.308883	0.850645	0.442136	1	0	0.295216	0.281186	-0.460483
0.359111	0.190213	0.400479	0.627238	0.554585	0.112897	0.0694479	0.281653	0.0398373	1	0.358549	0.651178	0.321433	0.723666	0.400821	0.470588	0	1	0.357873	0.472419
0.373478	0.190213	0.400479	0.539875	0.672063	0.142172	0.263393	0.392618	0	1	0.466319	0.532715	0.220243	0.634536	0.626021	0.294118	0.858245	0.214168	0.416791	2.54523
0.721187	0.574446	0.020564	0.592179	0.647071	0.351258	0.374099	0.397582	0.424517	0.113309	0.535358	0.387427	0.530578	1	0.741132	0.205882	0	0.360915	0.258569	0.110189
0.77082	0.485746	0.103502	0.676591	0.726192	0.484337	0.530988	0.47857	0.426884	0.0998153	0.104447	0.0224218	0.478695	1	0.624374	0.382353	0	0.491454	0.310895	1.23843
0.82645	0.485856	0.136922	0.714672	0.748059	0.524758	0.580543	0.584305	0.440859	0.113071	0.753274	0.00500931	0.503069	1	0.638207	0.235294	0	0.794931	0.364921	1.13472
0.867581	0.485856	0.115127	0.656011	0.81578	0.540136	0.462819	0.574721	0.44208	0.0984645	0.289213	0	0.567846	0.938044	0.468868	0.294118	0	0.611893	0.321153	0.333873
0.901136	0.0320062	0.934431	0.455983	0.920305	0.121852	0.615015	0.662413	0.632494	0.0140531	0.72419	0.325801	0.12656	0.499871	0.567023	1	0	0.233975	0.336952	2.89552
0.900441	0.0351623	0.92422	0.437622	0.867317	0.0921067	0.160601	0.522063	0.582541	0	0	0.124657	0	0	0.665298	0.617647	0	0.425821	0.50049	2.25532
0.883117	0.0360115	0.921158	0.433878	1	0.110946	0.0543803	0.455364	0.510909	0.0043403	0.261734	0.149196	0	0.407086	0.505306	1	0	0.721008	0.501748	2.20561
0.867003	0.0358278	0.89666	0.446721	1	0.12979	0.0618604	0.471785	0.441352	0.00374513	0.481066	0.123654	0	0.565701	0.297705	0.470588	0	0.271213	0.541861	2.03003
0.47296	0.931139	0.0706423	0.845836	0.170289	0.453135	0.437564	0.692968	0.235595	0.0643068	0.192248	0.134278	0.0181508	0	0.438247	1	0	0.254347	0.886069	-0.682058
0.545684	0.931139	0.0565726	0.763893	0.161097	0.418286	0.728826	0.628278	0.230145	0.0426945	0.143284	0.0824693	0.0451926	0	0.321648	0.617647	0	0.66855	0.964013	-0.919067
0.616021	0.931139	0.0565726	0.748251	0.21078	0.507737	0.707479	0.57935	0.232539	0.0499899	0.255047	0.0536556	0.0447135	0	0.843246	1	0	0.256768	0.959965	-0.220831
0.745434	0.647343	0.280887	0.868148	0.301983	0.477133	1	0.654898	0.301955	0.0308929	0.314606	0.0572834	0.149852	0	0.641509	0.470588	1	0.318392	1	-0.301804
0.844602	0.717537	0.212025	0.881983	0.395682	0.507295	0.98016	0.731094	0.364584	0.0368408	0.501713	0.0633456	0.297826	0.373018	0.637046	0.294118	0	0.252884	1	0.185193
0.478236	0.158739	0.514191	0.635691	0.943705	0.642399	0.185646	0.78742	0.189394	0.105317	0.348392	0.00115728	0.408443	0	0.226389	0.294118	0	0.109068	1	0.600292
0.535409	0.158739	0.514191	0.605694	0.616877	0.533246	0.593496	0.645431	0.17436	0.0542382	0.0352525	0.000650252	0.196124	0	0.0754717	0.147059	0	0.121002	1	0.4451
0.542699	0.158739	0.514191	0.634127	0.690405	0.457479	0.214292	0.650503	0.130094	0.0688129	0.566115	0.00943681	0.326851	0	0.663061	0.147059	0	0.158682	1	0.160078
0.534524	0.158739	0.514191	0.588443	0.933926	0.133493	0.111904	0.4256	0.0757186	0.0345588	0.22544	0.0991261	0.304079	0	0.728532	0.235294	0	0.16204	0.654227	0.0914796
0	0.241557	0.00678357	0.211745	0.193479	0	0.118748	0.269658	0.148594	1	0.310959	1	0.412487	0	0.110849	1	0	0.444419	0.449229	-0.269113
0	0.251079	0.00959975	0.229474	0.484732	0	0	0	0.117168	1	0	1	0.275074	0	0.186415	0	0	0.145334	0.445439	0.102492
0	0.251079	0.00624258	0.188853	0.352829	0	0.195992	0.305178	0.0652852	1	0.344302	1	0.530782	0	0.280922	0.235294	0	0.0400162	0.432566	-1.03195
0	0.251079	0.000702584	0.167973	0.485688	0.0068545	0.155004	0	0.0172015	0.99504	0	1	0.986258	0	0.0754717	0.264706	0	0.114038	0.334527	-0.456082
0	0.246287	0	0.159298	0.53634	0.039277	0.0374009	0	0	1	0.952898	1	1	0	0.942171	0.235294	0	0.193028	0.285944	0.277431
0.211845	0.243271	0.0424434	0.206003	0.131355	0.126409	0.219028	0.422454	0	0.138786	0.696591	0.379941	0.0632579	0	0.732865	0.205882	0	0.933355	0.378972	-0.194748
0.246537	0.243271	0.0424434	0.18972	0.299968	0.193685	0.412781	0.43773	0	0.0774247	0.0693571	0.326228	0.121891	0	0.619937	0.117647	0	0.708161	0.401699	-0.380759
0.318787	0.31849	0.134402	0.3378	0.293042	0.195809	0.724579	0.422972	0	0.0697147	0.253115	0.281657	0.180527	0	0.920024	0.117647	0	0.993863	0.404314	1.72608
0.408949	0.31849	0.134402	0.342272	0.301634	0.119819	0.891421	0.407813	0	0.0225405	0.250856	0.278736	0.135249	0	0.823312	0.0588235	0	0.635246	0.353553	1.75084
0.474441	0.325294	0.0970541	0.325095	0.390526	0.192708	0.66479	0.488816	0	0.0303133	0.389386	0.240201	0.162293	0	0.71262	0.0882353	0	0.140009	0.282528	-0.671121
0.470377	0.408774	0.754691	0.797321	0.9162	0.284275	0.318782	0.553682	0.136157	0.237225	0	0.305718	0	0.621955	0.219929	0.117647	0	0.114977	0.266327	1.23306
0.477658	0.408712	0.754746	0.850456	0.942837	0.283076	0.214231	0.605609	0.0910114	0.34762	0.803324	0.340442	0	0.435446	0.730406	0.117647	0.799624	0.102812	0.255038	1.1912
0.51013	0.401519	0.754746	0.839047	1	0.294672	0.395833	0.723615	0.0605129	0.349767	0.44611	0.315238	0.00804714	0.330353	0.474959	0.0588235	0	0.10158	0.270768	2.17699
0.529969	0.392314	0.771781	0.769695	1	0.306624	0.302376	0.655247	0.0237611	0.304525	0.309222	0.263211	0	0.508579	0.473644	0.0882353	0	0.1003	0.246528	0.914946
0.208483	0.106002	0.243799	0.214131	0.195122	0.419427	0.244364	0.422403	0	0.236481	0.0505976	0.453221	0.0822415	0	0.589099	0.411765	0	0.226294	0.801977	-0.0223632
0.262355	0.106002	0.243799	0.230729	0.195122	0.119423	0.565883	1	0	0.426101	0.301846	0.779424	0.0736706	0	0.358491	0.323529	0	0.33678	0.622765	-1.32287
0.33815	0.106002	0.243799	0.232972	0.195122	0	0.756614	0.0591303	0	0.066586	0.29221	1	0.113349	0	0.42217	0.323529	0	0.0830156	0.729828	-1.76191
0.383475	0.106002	0.243799	0.408041	0.195122	0	0.496139	0.289395	0	0.141913	1	1	0.0887955	0	1	0.264706	0	0	0.785974	-0.628799
0.403714	0.679714	0.524875	0.537431	0.233752	0.149616	0.463412	0.647449	0.00701569	0.106175	0.0633708	0.0251122	0.00577768	0	0.663061	0.382353	0	0.353492	1	-1.0046
0.549894	0.679714	0.524875	0.535349	0.27666	0.0457296	1	0.605757	0.0368265	0.0305153	0.0935366	0.125768	0.0132697	0	0.346615	0.264706	0	0.169104	1	-0.410213
0.669003	0.679714	0.67109	0.536209	0.346512	0.042443	1	1	0.0811603	0.0242621	0.419595	0.0807995	0.0161456	0	0.381101	0.235294	0	0.125565	1	-0.312299
0.795004	0.679714	0.647502	0.550311	0.535886	0.0426471	1	0.837345	0.159365	0.0161487	0.350025	0.0191554	0.0114854	0	0.474959	0.264706	0	0.0172552	0.577508	0.0753767
0.844673	0.679714	0.647502	0.545253	0.534671	0.067325	0.531277	0.522529	0.16853	0.0116052	0.203842	0.00806129	0.0856462	0	0.706645	0.0882353	0	0.33465	0.545043	0.242346
0.330828	0.193262	0.697255	0.659872	0.117087	0.244162	0.0829658	0.314764	0	0.178624	0.075297	0.658979	0.111378	0	0	0.147059	0	0.374985	0.204021	-0.519301
0.347304	0.193262	0.697255	0.626364	0.151403	0.254486	0.278311	0.394784	0	0.149717	0.060786	0.382516	0.110583	0	0	0.117647	0	0.256864	0.475733	-0.287273
0.360444	0.186835	0.558693	0.601168	0.24419	0.258155	0.254775	0.357906	0	0.178882	0.434535	0.398036	0.113883	0	0.140478	0.0588235	0	0.334791	0.675164	-0.0400393
0.385883	0.755177	0.183574	0.804665	0.361526	0.213238	0.419524	0.645531	0.0981644	0.0879539	0.415679	0.31412	0.278265	0	0.458412	0.205882	0	0.292552	0.550628	1.05577
0.407653	0.755177	0.183574	0.75078	0.344142	0.231258	0.316341	0.611154	0.0576591	0.0508635	0.113552	0.316088	0.320837	0	0.669686	0.382353	0	0.109567	0.707046	0.183189
0.371718	0.623884	0.165422	0.536285	0.345723	0.124974	0	0.175174	0	0.0121428	0.0503673	0.537535	0.315239	0	0.327139	0.294118	0	0.353192	0.457	0.669981
0.522214	0.423938	0.0383849	0.469952	0.638033	0.285546	0.24794	0.369134	0.264049	0.0706003	0.410416	0.385736	0.266918	0.936003	0.611213	0.264706	0.91726	0.360727	0.503795	1.00432
0.567851	0.423938	0.0638134	0.488656	0.695074	0.451203	0.498647	0.511519	0.245369	0.0832276	0.25695	0.157519	0.251989	0.88988	0.654884	0.0588235	0.961894	0.0614908	0.552728	0.870728
0.599023	0.417803	0.0902598	0.447727	0.67903	0.397858	0.385991	0.553097	0.219275	0.0795253	0.40233	0.142453	0.449843	0.888074	0.715345	0.117647	0	0.437312	0.554712	1.64475
0.630136	0.417803	0.0690994	0.426812	0.575477	0.424887	0.385548	0.596372	0.194923	0.0731734	0.346913	0.106155	0.532164	0.884403	0.635001	0.0882353	0	0.749497	0.677396	1.3203
0.671503	0.418119	0.126083	0.41549	0.703258	0.462749	0.46468	0.470227	0.181471	0.0784857	0.349148	0.106449	0.548698	0.864755	0.763239	0.5	0	0.470342	0.61246	2.15251
0.199586	0.127287	0.454562	0.268026	0.283836	0.180431	0.367622	0.435779	0.158967	0.119797	0.0938733	0.624641	0.333918	0.626253	1	0.411765	0	0.268878	0.412486	-0.848499
0.197391	0.127771	0.454562	0.202543	0.299475	0.150007	0.150712	0.359057	0.109874	0.0856847	0.0593571	0.547214	0.176673	0.638531	1	0.147059	0	0.407015	0.356382	-0.732822
0.195547	0.13349	0.454562	0.202471	0.282576	0.134196	0.153018	0.33893	0.0607973	0.0971344	0.424505	0.561302	0.325024	0.480989	0.490566	0.323529	0	0.294841	0.429278	-0.323744
0.202208	0.13349	0.454562	0.202467	0.282576	0.117797	0.209992	0.288494	0.0119425	0.104163	0.451507	0.50604	0.204797	0.186509	0.0754717	0.0294118	0	0.524935	0.414461	0.0283474
0.515045	0.253891	0.558476	0.83177	0.216608	0.0704242	0.338895	0.312447	0	0.0470298	0	0.371751	0.124062	0	0.699288	0.235294	0	0.057375	0.404695	-0.155395
0.49203	0.253891	0.558476	0.736433	0.337275	0.055961	0.0196917	0	0	0	0	0.195781	0.118707	0.235348	0.608164	0.147059	0	0.515707	0.64269	0.149437
0.428295	0.234155	0.581968	0.6732	0.288663	0	0	0	0	0	0.580249	1	0.123042	0.490692	0.556838	0.0294118	0	0.432192	0.664496	-0.695889
0.370793	0.00439549	1	0.594889	0.738459	0.0781437	0.0819879	0.16697	0	0	0.192309	0.295614	0.395887	0.353022	0.22611	0.0882353	0	0.747998	0.539366	-0.43586
0.81148	1	0	0.954923	0.218717	0.242733	1	1	0.472376	0.0198578	0.560345	0.00653012	0	0	0	0.411765	0	0.00158478	1	-0.426103
0.822276	1	0	0.984779	0.181567	0.15955	0.238437	0.948355	0.435934	0.025286	0.0337778	0	0.0145176	0	0.344193	0.352941	0	0	1	-0.251974
0.802463	1	0	0.956026	0.157677	0.122957	0.0391027	0.98322	0.363955	0.0342191	0.329242	0.016394	0	0	0.186415	0.323529	0	0.0038065	1	0.251499
0.818726	1	0	0.92566	0.305189	0.0914477	0.276801	0.691129	0.333699	0.0581303	0.194305	0.049536	0.0232374	0	0	0.441176	0	0.0307097	0.672682	1.01045
0.841302	1	0	0.931738	0.29518	0.0421292	0.322206	0.0117774	0.31154	0.0253116	1	0.121011	0.0517914	0	0.523911	0	0	0.335031	0.434853	-0.436667
0.581077	0.553258	0.240591	0.913979	0.689109	0.581205	0.366176	0.778345	0.303919	0.666572	0.517908	0.0113662	0.324277	0.45974	0.305548	0.205882	0	0.190464	0.409963	0.93282
0.603121	0.553258	0.238764	0.922192	0.695144	0.573526	0.318336	0.746666	0.271459	0.493833	0.127068	0	0.173411	0.273231	0.211116	0.205882	0	0.185906	0.501466	0.956962
0.720648	0.229711	1	0.952524	0.695095	0.440549	1	0.666721	0.325914	0.335514	0.446305	0.116671	0.235067	0.490692	0.554785	0.441176	0	0.200474	0.578911	0.921597
0.746034	0.229711	1	0.903056	1	0.353432	0.342805	0.667665	0.302577	0.304598	0.489914	0.0780919	0.327862	0.499871	0.530602	0.470588	0	0.109801	0.403135	-0.441132
0.733011	0.227655	1	0.876911	1	0.392373	0.08115	0.471022	0.24021	0.321042	0.265254	0.0999501	0.425872	0.330353	0.458236	0.176471	0	0.145841	0.361246	0.598275
0.806171	1	0.00958635	0.843847	0.197005	0.16837	0.172615	0.376478	0.515298	0.020585	0.243004	0.0671847	0.0186278	0	0.108344	0.205882	1	0.479712	0.396505	-1.11713
0.813866	1	0.0105933	0.847845	0.186706	0.171116	0.217065	0.352197	0.475142	0.0188106	0.279209	0.0706003	0.157065	0	0.0754717	0.117647	0	0.513283	0.397978	-1.34591
0.820753	1	0.0105933	0.83271	0.294593	0.182174	0.211532	0.421862	0.434144	0.0212712	0.228448	0.100678	0	0	0.0754717	0.117647	0	0.42835	0.435639	-1.24399
0.8519	1	0.00477808	0.827964	0.311768	0.149624	0.385804	0.477976	0.422552	0.0110502	0.278197	0.0988625	0	0	1	0.0588235	0	0.324253	0.397424	-0.113232
0.919952	1	0.000188647	0.874045	0.350853	0.216844	0.687241	0	0.461547	0	0.691285	0.0694187	0.0549069	0.186509	0.708346	0.0882353	0	0.259963	0.447614	0.36519
0.931318	0.64495	0.0784448	0.551248	0.607469	0	0.443283	0.427064	0.575153	0	0.0916484	0.181484	0	0	0.501179	0.352941	0	0	0.636684	-1.46079
0.992155	0.64495	0.0784448	0.528643	0.379981	0	0.349575	0	0.564282	0	0.189489	0.364128	0	0	0.496112	0.235294	0	0.0916517	0.452617	1.03252
0.201966	0	0.854424	0.403772	0.495245	0.369094	0.0548823	0.68956	0.110004	0.721201	0.279508	0.270591	0.316463	0.790093	0.641509	0.205882	0	0.332625	0.32091	0.599703
0.198244	0	0.854424	0.412792	0.505755	0.391193	0.140713	0.4989	0.060861	0.365741	0.0714491	0.203233	0.484846	0.847215	0.641509	0.117647	0	0.524987	0.466257	0.79633
0.222132	0	0.854424	0.394334	0.39244	0.310988	0.331792	0.451117	0.0129685	0.32686	0.278489	0.188674	0.492459	0.805537	0.669686	0.117647	0	0.509268	0.494799	0.440791
0.299086	0	0.854424	0.462808	0.384948	0.267945	0.767193	0.428541	0	0.222782	0.489429	0.175925	0.357522	0.928301	0.811321	0.0588235	0	1	0.506432	0.374923
0.570894	0.576302	0.0425986	0.521126	0.0384819	0.227339	0.133707	0.285497	0.296564	0.0290729	0.0786224	0	0.0210801	0	0.018402	0.588235	0	0.320365	0.424752	0.749729
0.591196	0.578696	0.0423714	0.621466	0.105828	0.24874	0.305713	0.395382	0.262381	0.032017	0.26566	0	0.0573278	0	0.113766	0.294118	0	0.109641	0.425615	1.24817
0.622192	0.818054	0.0116447	0.733102	0.073542	0.276211	0.384662	0.449126	0.237486	0.0364294	0.279656	0	0.00303193	0	1	0.470588	0	0.251014	0.385654	1.36595
0.272477	0	0.986536	0.457283	0.332287	0.128512	0.319721	0.424046	0.165928	0.273002	0.104805	1	0.501096	0	1	0.235294	0	0.0177281	0.2617	-1.13397
0.320764	0	0.986536	0.483826	0.318684	0.197248	0.520026	0.487115	0.126899	0.198307	0.0991565	0.367494	0.551783	0	0.0754717	0.147059	0	0.0246191	0.225428	-2.04994
0.357159	0	0.883056	0.418902	0.326053	0.186296	0.425888	0.528612	0.0882459	0.235432	0.520903	0.344937	0.880112	0	1	0.0294118	0	0.00585748	0.233699	-1.12347
0.417245	0	0.839991	0.406473	0.346842	0.122043	0.360041	0.456568	0.0126596	0.267576	0.0414117	0.418225	1	0	0.0754717	0.0882353	0	0.269763	0.239603	-0.20135
0.569413	0.543507	0.854911	0.931399	0.625625	0.806438	0.287566	0.422714	0.295511	0.15253	0.0485624	0.464106	0.344097	0.934628	0.3198	0.294118	1	0.275948	0.91058	-0.677798
0.540678	0.543507	0.854911	0.953904	0.5612	0.733961	0	0.292299	0.226832	0.129059	0.264998	0.0904663	0.29278	0.965466	0.367627	0.5	1	0.245538	0.844236	-0.753914
0.549724	0.543507	0.854911	0.933128	0.570621	0.799832	0.226339	0.30927	0.183816	0.126623	0.348529	0.119749	0.296827	1	0.245283	0.411765	1	0.236255	0.961022	-1.18853
0.585208	0.543507	0.854911	0.901085	0.572481	0.828035	0.418863	0.411558	0.159852	0.133939	0.616937	0.105815	0.322201	1	0.481174	0.205882	0	0.283673	0.993637	-0.159554
0.569189	0.543507	0.854911	0.874329	0.636942	0.850614	0.0624554	0.432214	0.0992113	0.119265	0.26724	0.119486	0.187542	1	0.523585	0.0588235	1	0.312915	0.988454	0.614388
0.332868	0.64987	0.0594671	0.758398	0	0.20278	0.300335	0.50194	0.179116	0.130773	0.251379	0.249803	0.110483	0	0	0.470588	0	0.476927	0.193476	-0.127226
0.340499	0.64987	0.0594671	0.714406	0	0.193949	0.216624	0.493336	0.132225	0.115962	0.136327	0.228699	0.0828568	0	1	0.294118	0	0.41044	0.193555	-0.698486
0.357826	0.64987	0.0594671	0.675495	0	0.175679	0.284366	0.462268	0.0884592	0.133457	0.324169	0.268491	0.197502	0	1	0.470588	0	0.50333	0.342413	0.0300431
0.409932	0.64987	0.0594671	0.628131	0	0.112997	0.551276	0.420735	0.058603	0.113933	0.476453	0.295737	0.0955386	0	1	0.382353	0	0.620174	0.459283	-0.360036
0.35403	0.53171	0.299377	0.757562	0.696561	0.491671	0.369154	0.452305	0.234363	0.135704	0.00666907	0.476513	1	0	0.490566	0.205882	0	0.221634	0.479209	0.770008
0.353505	0.53171	0.202124	0.684169	0.748735	0.51987	0.161726	0.296359	0.185164	0.124558	0.163378	0.247333	0.887729	0	0.608164	0.117647	0	0.184633	0.472587	0.404395
0.354825	0.525991	0.152437	0.639912	0.65944	0.593077	0.173977	0.473548	0.136542	0.191351	0.67414	0.164214	1	0	0.589099	0.117647	0	0.270206	0.456608	0.0331475
0.382039	0.521614	0.152437	0.549674	0.936807	0.586465	0.356342	0.503799	0.0967485	0.18015	0.325683	0.0818278	1	0	0	0.0588235	0	0.316779	0.608096	-0.242297
0.37144	0.849081	0.0261255	0.713652	0.097496	0.609487	0.166802	0.773513	0.191058	0.286684	0.246256	0.420922	0.727456	0	0.781709	0.382353	0	0.157614	0.54132	-1.05261
0.38197	0.849212	0.0227642	0.716085	0.117733	0.60639	0.236591	0.650371	0.145759	0.173885	0	0.144869	0.481695	0	0.28641	0.264706	0	0.465189	0.574363	-0.635004
0.381569	0.849212	0.0227642	0.725676	0.412448	0.543156	0.162541	0.546047	0.0965781	0.169293	0.350627	0.187161	0.692961	0	0.656167	0.235294	0	0.748191	0.743456	-0.188312
0.442059	0.992372	0	0.765572	0.456491	0.477505	0.621631	0.441333	0.0729224	0.159794	0.298736	0.198604	0.439996	0	1	0.264706	0	0.991028	0.677866	0.443476
0.461768	0.996577	0	0.759385	0.656235	0.548795	0.301437	0.489517	0.0336135	0.174713	0.441032	0.117762	0.379007	0	0.978511	0.0882353	0	0.897853	0.700701	-0.172731
0.748607	0.0356185	0.44817	0.699565	0	0.287958	0.44742	0.402324	0.403318	0.0391853	0.0141436	0.151694	0.45087	0	0.0919615	0.411765	0	0.280298	0.581168	-0.772259
0.500229	0.247006	1	0.842449	0.411935	0.351563	0.870526	0.812813	0.299831	1	0.957775	0.261453	0.186883	0.603584	0.449425	0.235294	0	0.0457661	0.43472	0.764203
0.532447	0.247006	1	0.875965	0.22469	0.347466	0.39391	0.866848	0.27052	0.625802	0.0584772	0.265022	0.0809579	0.64998	0.502244	0.264706	0	0.086975	0.473008	0.7484
0.591362	0.247006	1	0.911703	0.237246	0.345646	0.60823	0.967945	0.262505	0.731858	1	0.246184	0.227316	0.621955	0.465975	0.176471	0	0.126505	0.761477	0.554521
0.637057	0.247006	1	0.943941	0.304424	0.27635	0.499107	1	0.249692	1	1	0.235252	0.206021	0.657206	0.575488	0.147059	0	0.0722051	0.616119	0.173496
0.505914	0.132605	0.763453	0.455178	0.305362	0.246545	0.437769	0.777834	0.205101	0.333038	0.356024	0.573086	0.214534	0.593595	0.39816	0.205882	0.931286	0.395904	0.435301	-0.301092
0.513602	0.132605	0.763453	0.545598	0.317337	0.204201	0.217017	0.69774	0.16068	0.288826	0.155776	0.340532	0.396255	0.771306	0.538784	0.382353	0	0.429802	0.42842	-0.442685
0.546352	0.132605	0.763453	0.525297	0.3355	0.18001	0.397953	0.6443	0.132521	0.222496	0.388537	0.285475	0.576434	0.677201	0.544959	0.235294	0	0.432698	0.525715	-0.0098904
0.57802	0.132605	0.763453	0.505412	0.660906	0.262358	0.389746	0.699161	0.105552	0.218853	0.47137	0.29991	0.453398	0.674028	0.797588	0.294118	0.945433	0.4103	0.604193	-1.09899
0.612164	0.350659	0.087962	0.635638	0.518714	0.0145863	0.260016	0.458241	0.0333426	0.0151737	0.255207	0.129494	0.0117641	0.790093	0.165356	0.176471	0	0.697513	0.272398	-0.840515
0.6316	0.350659	0.087962	0.60518	0.564275	0.0022202	0.29947	0.457937	0	0.00224666	0	0.134748	0.0267269	0.783499	0.0754717	0.0588235	0	1	0.179887	-0.54195
0.653173	0.350659	0.087962	0.551878	0.564672	0	0.314912	0.459709	0	0.00604122	0.469148	0.162168	0.147407	0.728382	0.42217	0.0294118	0	1	0.0990238	-0.647706
0.663817	0.350659	0.087962	0.438277	0.657939	0	0.237382	0.473615	0	0.0289983	0.949583	0.194687	0.186571	0.539531	0.280922	0.117647	0	0.866288	0	-0.694325
0.667536	0.350659	0.087962	0.421074	0.594926	0.0205655	0.190057	0.491238	0	0.051291	0.653648	0.153459	0.713734	0.683375	0.578976	0	0	0.116622	0	-0.457626
0.487793	0.564581	0.0115348	0.429487	0.214874	0.04397	0.337224	0.531419	0.390798	0.094452	0.263525	0.360678	0.0885935	0	0.321648	0.235294	0.943598	0.317037	0.658554	-1.36199
0.513942	0.566234	0.0114373	0.462127	0.122367	0.0443336	0.348443	0.530857	0.357028	0.0603895	0.136879	0.350419	0.0434829	0	0.544959	0.264706	0	0.125958	0.704571	-0.360614
0.559737	0.566234	0.049773	0.535588	0.243127	0.0439544	0.499909	0.532337	0.337761	0.053393	0.400537	0.334335	0.0310476	0	0.781709	0.176471	0	0.377755	0.7383	-0.622282
0.607047	0.566234	0.182486	0.60376	0.210823	0.03046	0.512119	0.560403	0.323539	0.0362896	0.330156	0.331492	0.0874059	0.273231	0.186415	0.147059	0	0.116202	0.723551	-1.85512
0.633637	0.566234	0.28714	0.701753	0.255199	0.0415222	0.351703	0.573381	0.295882	0.0469458	0.511644	0.332536	0.27633	0	0.6375	0.0882353	1	0.13503	0.676561	0.0145094
0.609239	1	0	0.781597	0.238972	0.148099	0.269594	0.335794	0.374288	0.01073	0.237995	0.310665	0.0554872	0	0.208501	0.676471	0	1	0.433902	0.721793
0.614456	1	0	0.816461	0.0947483	0.218659	0.200174	0.408146	0.329366	0.0177051	0.0755582	0.235162	0.0878571	0	0.302497	1	0	0.373159	0.417698	0.462027
0.618226	1	0	0.812356	0.200701	0.212222	0.190403	0.45072	0.283334	0.0214566	0.290076	0.266035	0.123436	0	0.256473	0.676471	0	0.39782	0.421125	0.20514
0.629251	1	0.00165975	0.819467	0.234039	0.208027	0.240021	0.502858	0.243232	0.0261712	0.404742	0.329466	0.0603602	0	0.3255	0.205882	1	0.347663	0.320261	0.831299
0.659959	1	0	0.80002	0.254379	0.197675	0.382496	0	0.220259	0	0.253685	0.303258	0.0806181	0.490692	0.242594	0.117647	1	0.118672	0.407712	0.348089
0.131048	0.323348	0.333388	0.497427	0.118406	0.119454	0.934426	0.668278	0.210391	0.218342	0.143729	0.222314	0.0155741	0	1	0.558824	0	0	0.517843	0.0909437
0.100218	0.351281	0.333388	0.513164	0.150157	0.339638	0	0.875276	0.165253	0.206674	0.185523	0.270437	0.0524523	0	0	0	0	0	0.594937	-0.0776429
0.13823	0.351281	0.231305	0.453531	0.352922	0.424726	0.438407	0.911957	0.111664	0.321367	0.615825	0.245258	0.0617085	0	0.0754717	0	0	0	0.570156	-0.102057
0.153929	0.351281	0.15422	0.63564	0.427579	0.159591	0.272805	0.701222	0.0615255	0.258654	0.338255	0.498532	0.000416526	0	1	0	0	0	0.546068	-0.0061318
0.186541	0.351281	0.15422	0.536214	0.557516	0.133101	0.396903	0.838478	0.0116495	0.214817	0.158594	0.690022	0.0460292	0	0	0	0	0	0.532274	-0.0312524
0.0649682	0.683646	0.0778843	0.660373	0.234039	0.331177	0.29235	0.559822	0.171858	0.171508	0	0.544686	0.263838	0	0.42217	0.382353	0	0.860244	0.493145	-0.574041
0.0685278	0.683646	0.0778843	0.656676	0.254672	0.29243	0.188984	0.479651	0.122052	0.200176	0.0815658	0.541451	0.417802	0	0.763137	0.264706	0	0.000221467	0.539288	-0.343105
0.0905987	0.683646	0.0778843	0.652744	0.22145	0.286809	0.318528	0.347994	0.0687581	0.154091	0.437441	0.612543	0.28473	0	0.589099	0.235294	0	0.637327	0.621921	0.225557
0.0666846	0.682645	0.0780067	0.64609	0.210801	0.254079	0.0142887	0	0.0243778	0.0789684	0.163348	0.726591	0.210285	0	0.42217	0.264706	0	0.795147	0.404137	-0.358842
0.266823	0.0748857	1	0.686363	0.456126	0.378854	0.160815	0	0.116003	0.0625316	0	0.170245	0.0402916	0	0.42217	0.294118	0	0.200966	0.533806	0.178791
0.252563	0.0748857	1	0.638486	0.408406	0.378961	0.0734012	0.339093	0.0649849	0.107508	0.352574	0.0273602	0.069768	0	0.682193	0.470588	0	0.188337	0.655397	-0.26434
0.256747	0.0748857	0.997092	0.576784	0.633417	0.387814	0.193187	0.612783	0.0164929	0.210029	0.698598	0.0848538	0.115405	0	0.589099	0.117647	0	0.270317	0.622465	-0.0079589
0.280176	0.0748857	0.74757	0.316459	0.456077	0.376497	0.328434	0.490673	0	0.197734	0.36193	0.0274499	0.0340377	0	0.46166	0.0588235	0	0.865642	0.614135	0.314303
0.728406	0.914075	0.00122388	0.796892	0.601252	0.00375936	0.404316	0.583993	0.431712	0.0151357	0.0900615	0.456068	0	0	0.403221	0.558824	0	0	0.934676	-1.0371
0.738925	0.941346	0.0532806	0.864188	0.618555	0.0870164	0.23651	0.649322	0.393331	0.0135611	0.102671	0.262793	0.0018463	0	0.486581	0	0	0.0671301	1	-0.234186
0.724153	0.941346	0.0421165	0.833093	0.597288	0	0.0853671	0	0.280355	0	0.0390849	0.450849	0.0479656	0	0.621746	0	0	0	0.737541	0.34185
0.524374	0.259607	0.177095	0.469734	0.761942	0	0.283246	0.528339	0.265398	0.902458	0.263956	0.617423	0.102477	0	0.70717	0.735294	0	0.685754	0.343971	1.11316
0.553241	0.259603	0.177095	0.443608	0.683159	0	0.368665	0.392247	0.235233	0.26862	0.071164	0.640042	0.0982006	0	0.663061	0.176471	0	0.716972	0.349633	0.510784
0.564071	0.259488	0.177095	0.448476	0.701787	0	0.238669	0.446064	0.193674	0.314831	0.39675	0.787878	0.0814892	0	0.923864	0.205882	0	0.595341	0.361068	0.508825
0.578045	0.259484	0.12296	0.372408	0.689497	0	0.260628	0.47306	0.154604	0.284504	0.299394	0.947605	0.109251	0	0.449762	0	0	0.21731	0.372388	0.399058
0.592578	0.28859	0.114604	0.351635	0.666726	0	0.264568	0.471245	0.116315	0.299276	0.380098	0.733683	0.27633	0	0.0637214	0.235294	0	0.350951	0.404112	0.563352
0.902265	0.54056	0.0802055	0.556736	0.462906	0.448963	0.159463	0.707804	0.781092	0.117839	0.220614	0.333576	0.682079	1	0.340117	0.176471	0.971659	0.282738	0.699375	-0.262412
0.871948	0.158917	0.988189	0.595456	0.281253	0.383144	0	0.312842	0.692774	0.0814591	0.00907263	0.179053	0.401366	1	0.34186	0.0588235	1	0.453665	0.625559	-0.291192
0.882281	0.158917	0.988189	0.641376	0.263192	0.438702	0.235227	0.108141	0.656938	0.0828144	0.632425	0.115459	0.406638	1	0.360762	0.0294118	0	0.57466	0.591495	-0.644948
0.933468	0.109318	1	0.647212	0.683534	0.464886	0.543701	0.45634	0.676188	0.124094	1	0.234134	0.4197	1	0.577479	0.117647	0	0.210667	0.627392	0.206623
0.378314	0.434081	0.311153	0.66915	0.256213	0.899753	0.376025	1	0.144439	0.224909	0.279222	0	0.0156849	0.516862	0.368362	0.264706	0	0.557031	0.269672	-0.700912
0.399526	0.434081	0.311153	0.713359	0.208173	0.677964	0.312294	0.733561	0.103407	0.229563	0.276728	0	0.0350143	0.588371	0.669686	0.176471	1	0.180263	0.458356	-0.737317
0.373904	0.434081	0.311153	0.668445	0.161607	0.528696	0.0040751	0.339085	0.0448082	0.405372	0.128243	0.0136888	0.0327379	0.703371	0.474959	0.147059	0	0.341969	0.479265	0.272693
0.711496	0.454709	0.0591237	0.484729	0.0930971	1	0.278987	0.383421	0.365977	0.140939	0.26042	0	0.0820176	0.480989	0.644442	0.588235	0	0.450689	0.414388	1.31637
0.707422	0.454709	0.0591237	0.480752	0.0453648	1	0.138411	0.412198	0.312997	0.147562	0.0884779	0	0.0495813	0.490692	0.67058	0.294118	0	1	0.46993	0.962197
0.712086	0.454709	0.0591237	0.504888	0.113512	1	0.19643	0.412215	0.268479	0.161581	0.421637	0	0.323443	0.448027	0.586781	0.470588	0	0.212734	0.557247	1.65764
0.253727	0.0899057	0.276931	0.231444	0.290211	0.60738	0.233435	0.388074	0.163202	0.0640443	0.113644	0.00738932	0.0126138	0	0.519245	0.235294	0	0	0.774948	-1.02619
0.277149	0.0899057	0.763173	0.26311	0.426156	0.593397	0.328386	0.327113	0.117674	0.0625779	0.0563814	0.00244775	0	0	0.763137	0.147059	0	0.00812292	0.903551	-0.99779
0.299664	0.0899057	0.763173	0.375696	0.555426	0.470771	0.32176	0.406494	0.0729629	0.0476964	0.73011	0.0349285	0.0385307	0	0.280922	0.0294118	0	0.0256054	1	-0.996433
0.317007	0.0899057	0.780868	0.349676	0.561324	0.597875	0.28448	0.489673	0.027896	0.0507471	0.0566375	0	0.00587137	0	0.280922	0.0882353	0	0.0212452	0.646445	-1.03525
0.335768	0.0899057	0.564846	0.305712	0.571673	0.55878	0.294629	0.355751	0	0.0487495	0.226111	0.00832495	0.0709564	0	0.27166	0.0882353	0	0.226577	0.690208	-0.220331
0.0825066	0.745292	0.0618428	0.590131	0.0719262	0.320484	0.219524	0.357721	0.315391	0.485562	0	0.44048	0.108168	0	0.253759	1	1	0.202974	0.377143	-0.200568
0.0600886	0.745292	0.0618428	0.564462	0.0842479	0.338217	0.0232922	0.296532	0.271023	0.277977	0.0794964	0.443023	0.0322901	0	0.358491	1	1	0.191147	0.316623	0.512443
0.0572	0.745292	0	0.513076	0.12963	0.387115	0.146161	0.323215	0.222656	0.305096	0.251432	0.429472	0.0506761	0.273231	0.358491	0.823529	1	0.719787	0.0297725	0.229412
0.0599545	0.745292	0	0.50126	0.245769	0.355668	0.183573	0.341693	0.172983	0.30078	0.298855	0.274591	0.0591866	0	0.0754717	0.882353	0	1	0	0.286812
0.0538999	0.745292	0	0.501264	0.277698	0.440713	0.125553	0.274668	0.125369	0.46487	0.640961	0.344761	0.0727269	0.634536	0.183532	0.823529	1	0.0550191	0.657173	1.70501
0.253588	0.128729	0.0817028	0.211338	0.45504	0.398623	0.344231	0.83128	0.163185	0.380878	0.23583	0.312609	0.201705	0.760108	0.171443	0.117647	0	0.214731	0.276387	1.08547
0.252164	0.128729	0.0189978	0.240851	1	0.237573	0.155781	0.442151	0.11397	0.501238	0.561212	0.35463	0.26032	0.76949	0	0.117647	0	0.933732	0.506298	1.24987
0.306264	0.128729	0.133941	0.404509	0.543966	0.297259	0.567786	0.445733	0.0744082	0.548935	1	0.397462	0.204344	0.799527	0.42217	0.0588235	0	0.587693	0.453334	1.68817
0.128089	0.251977	0.232619	0.184845	0.237876	0.601384	0.289321	0.634471	0.308759	0.546261	0.13472	0.417644	0.104225	0	0.625566	0.294118	0	0.584467	0.322588	0.296147
0.152573	0.251977	0.232619	0.460633	0.368031	0.635307	0.336163	0.7061	0.257743	0.563034	0.339742	0.327065	0.199825	0	0.449762	0.5	0	0.316634	0.27427	0.26648
0.170902	0.251977	0.232619	0.16792	0.385581	0.599314	0.291531	0.683213	0.207948	0.687207	0.404583	0.290946	0.249416	0	0.219929	0.411765	0	0.280733	0.271221	-0.265479
0.227108	0.192089	0.232619	0.309533	0.417467	0.430215	0.58537	0.634153	0.160445	0.590805	0.281683	0.259891	0.0687614	0	0.556838	0.205882	0	0.589395	0.359613	-0.250076
1	0.0930697	0.52196	0.562075	1	0.444361	0.448667	1	0.687556	0.155497	0.841015	0.172419	0.757807	1	0.443396	0.205882	0	0.21463	0.620644	0.13866
1	0.0930697	0.52196	0.502902	1	0.521534	0.43274	1	0.700752	0.154642	0.175691	0.0507968	0.646316	1	0.5794	0.117647	0	0.234182	0.566802	0.812525
1	0.0930697	0.896583	0.615209	1	0.440976	0.365537	0.938645	0.700929	0.183413	0.872133	0.0322638	0.69321	1	0.342971	0.117647	0	0.209753	0.978914	1.02871
0.62154	0.384436	0.0800929	0.331827	0.29534	0.325092	0.201528	0.598166	0.285996	0.0360525	0.165967	0	0	0	0.225173	0.411765	0	0.0276831	0.447753	-0.475325
0.634354	0.384436	0.0800929	0.319192	0.290355	0.313225	0.252489	0.518058	0.247442	0.0190439	0.0942636	0	0	0	0.336755	0.352941	0	0	0.371473	-0.452813
0.63171	0.384436	0.0800929	0.316573	0.238607	0.324554	0.14777	0.434435	0.19622	0.0306384	0.463237	0	0.00500742	0	0.257266	0.323529	0	0.0258603	0.247433	-0.612683
0.627337	0.38454	0.0800736	0.307897	0.286002	0.30195	0.136458	0.308267	0.143594	0.0281458	0.530688	0	0.0715797	0	0.417913	0.441176	0	0.0376906	0.160513	-0.125873
0.02058	0.886772	0	0.622092	0	0.162906	0	0	0	0.621296	0.182899	0.735525	0	0.407086	0	1	0	0.284838	0	0.518737
0.0404456	0.886772	0	0.627257	0	0.243377	0.266173	0.469705	0	0.588782	0.707393	0.503127	0.0345245	0	1	1	0	0.139127	0.486264	1.33532
0.0577669	0.886772	0	0.636225	0	0.244865	0.284328	0.506778	0	0.838554	0.549396	0.616351	0.12577	0.490692	0.42217	0.470588	0	0.608992	0.403425	0.511735
0.996473	0.0686466	0.919394	0.452208	1	0.0823862	0.863627	0.550847	0.472661	0.0253682	0.282851	0.188917	0.0543984	0.390905	0.15753	0.176471	0	0.145958	1	1.16087
1	0.0686466	0.919394	0.487631	1	0.046444	0.904232	0.638822	0.568324	0.0161223	0.488106	0.274036	0.0890289	0.55312	0.467243	0.0588235	0	0.157706	1	0.0444535
1	0.0686466	0.919394	0.522793	1	0.0709726	0.790098	0.659977	0.657465	0.0144839	0.486724	0.16432	0.0835491	0.186509	0.226389	0.0294118	0	0.113501	1	-0.553246
1	0.0137116	0.848553	0.495604	1	0.0740866	0.458857	0.696005	0.683587	0.0132269	0.282172	0.13017	0.2341	0.330353	0.33434	0.117647	0	0.10598	0.577087	0.0558795
0.263827	0.17479	0.09174	0.647047	0.6855	0.33918	0.458648	0.800106	0.164591	0.754483	0.708891	0.819387	0.0568711	0	0.432499	0.735294	0	0.15586	0.351361	-0.0328995
0.322943	0.17479	0.09174	0.695776	0.484948	0.36598	0.609928	0.969856	0.127452	0.543662	0.268551	0.329399	0.0349481	0	0.21056	0.176471	0	0.181569	0.437834	0.31149
0.394968	0.104412	0.663149	0.544049	0.673757	0.384636	0.722559	1	0.101618	1	1	0.308639	0.0231558	0	0.124536	0.205882	0	0.207409	0.347098	-0.163903
0.462106	0.104412	0.541906	0.538117	0.673757	0.320464	0.679207	1	0.0828214	1	0.945964	0.268059	0.0161877	0	0.1376	0	0	0.0848024	0.143461	1.95194
0.531502	0.104412	0.483562	0.490507	0.634702	0.29505	0.699112	0.997079	0.0737744	1	0.0400009	0.287931	0.0141544	0	0.360071	0.235294	0	0.060249	0.231615	-0.0116315
0.127852	0.108974	0.911379	0.321124	0.0553292	0.105847	0.106271	0.359991	0.210713	0.0814734	0.337191	0.46283	0.274862	0.499871	0.186415	0.235294	0	0.127988	0.282471	-0.50265
0.0320142	0.108974	0.911379	0.244588	0	0.0499093	0	0	0.180103	0	0	1	0.129944	0	0.519245	0.147059	0	0.3067	0.448057	0.337678
0.0131648	0.11378	0.820577	0.250902	0	0.0831152	0.045003	0	0.136684	0	0.168378	0.916008	0.109546	0	0.132541	0.0294118	0	0.254278	0.630254	0.0676441
0.648733	0.347981	0.862492	0.717906	0.390242	0.0207014	0.229884	0.72536	0.455704	0.0515085	0.236728	1	0.167655	0.657206	0.470543	0.558824	0	0.0956049	0.442895	0.342286
0.662498	0.347981	0.862492	0.619283	0.439311	0.0360392	0.259161	0.552987	0.418632	0.0431208	0.0139094	1	0.316897	0.708677	0.66014	0	0	0.0593936	0.442236	-0.425853
1	0.0893981	1	0.806815	0.881996	0.0362043	1	0.51844	0.782492	0.0150497	0.566091	0.137277	0.0563362	0	0.371492	0.235294	0	0.00300133	0.87904	-0.0122905
1	0.0893981	1	0.816972	0.981698	0.0646573	0.538117	0.571007	0.818201	0.011802	0.0783585	0.0887337	0.0329561	0	0.368198	0.147059	0	0.0202741	1	-0.230361
1	0.0948709	1	0.823739	0.981698	0.0474442	0.431048	0.529383	0.834344	0.0146141	0.712337	0.139564	0.0745059	0	0.37664	0.0294118	0	0.120059	1	1.27364
0.21476	0.370526	0.472915	0.693619	0.195122	0.467536	0.212862	1	0.110574	0.187544	0.158537	0.280319	0.162507	0	0.0932267	0.470588	0	0	0.506647	1.40584
0.252195	0.370526	0.472915	0.700544	0.336953	0.49676	0.433934	1	0.0649383	0.23327	0.215619	0.231934	0.105035	0	0.556838	0.294118	0	0	0.611733	1.11253
0.334991	0.370526	0.472915	0.725796	0.339523	0.54175	0.821291	1	0.0325973	0.323318	1	0.189474	0.232222	0	0.245283	0.470588	0	0	0.669414	0.123844
0.366714	0.342804	0.496127	0.671977	0.506481	0.340261	0.390157	1	0	0.307466	0.368702	0.331162	0.251711	0	0.449762	0.382353	0	0	0.540566	0.242167
0.253043	0.508423	0.172648	0.706878	0.155119	0.590866	0.296156	0.571675	0.31022	0.162844	0.0124245	0.210058	0.944582	0	1	0.441176	0	0	0.140371	-0.129917
0.280724	0.508423	0.172648	0.712673	0.382349	0.653467	0.359805	0.630637	0.265403	0.162796	0.201114	0.237747	0.706246	0	0	0.294118	0	0.149467	0.0287815	-0.874739
0.318991	0.441253	0.180341	0.539448	0.423823	0.831475	0.440396	0.53755	0.224525	0.207511	0.449728	0.169513	1	0	0.0754717	0.470588	0	0.0685671	0.0848828	-0.773927
0.175617	0.30807	0.218325	0.413201	0.115871	0.650901	0	0.364067	0.109782	0.381923	0.401444	0.143097	1	0	0	0.0882353	0	0	0.065128	-1.04385
0.326673	0.278755	0.0967728	0.251586	0.0758652	0.390988	0.216394	0.318286	0.177454	0.0719433	0.242604	0.403385	0.158652	0.783499	0.654146	1	0	0.0840317	0.597843	-2.43709
0.321893	0.313191	0.0887991	0.246798	0.121471	0.518052	0.133823	0.334564	0.127185	0.0741769	0.063274	0.153032	0.232542	0.964311	0.714652	0.617647	0	0.366513	0.529444	-1.89919
0.310366	0.313191	0.0887991	0.246492	0.123484	0.409549	0.090569	0.316448	0.075346	0.0617753	0.372839	0.166684	0.111621	1	0.656167	1	0	0.0672982	0.669203	-2.50728
0.33019	0.313191	0.0607288	0.236782	0.328245	0.455892	0.302265	0.347212	0.0312831	0.0695819	0.313371	0.164889	0.490723	0.988063	0.49804	0.470588	0	0.0435815	0.751861	-1.31599
0.354621	0.212364	0.705751	0.369478	0.514282	0.555771	0.335778	0.406697	0	0.0912339	0.384859	0.174358	0.222277	1	0.849561	0.294118	0	0.218003	0.813615	-1.29497
0.124159	0.00918885	1	0.00655356	0.166054	0.0473403	0.424394	0.619297	0.162074	0.181702	0.308822	0.896466	0.69759	0	1	0.205882	0	0.0373095	0.394285	1.33308
0.131657	0.00918885	1	0.213419	0.24503	0.0648384	0.215707	0.605461	0.112261	0.27557	0.421689	0.650733	0.717211	0	0	0.382353	0	0.0485079	0.468928	1.00506
0.12519	0	1	0.0130871	0.263125	0.0170094	0.122895	0.470595	0.0638914	0.510059	0.127018	0.8492	0.657129	0	0	0.235294	0	0.0493357	0.455495	0.673298
0.120592	0	1	0	0.248711	0	0.134998	0.395906	0.0153762	0.415517	0.136477	1	0.504345	0	0.589099	0.294118	0	0.0485588	0.394783	0.216431
0.115541	0	1	0.0274103	0.273214	0.010627	0.132055	0.402812	0	0.962494	0.835846	0.935067	1	0	0.128388	0	0	0.212756	0.376284	1.41421
0.526377	0.39155	0.0788318	0.496196	0.0416476	0.234991	0.151289	0.525476	0.462799	0.0377117	0.23916	0.438966	0.0889662	0	0.42217	1	0	0.418632	0.770034	-0.112543
0.542887	0.389979	0.0510325	0.439324	0.155144	0.17943	0.278557	0.675622	0.424429	0.0362494	0.178659	0.452332	0.0731821	0	0.358491	1	0	0.0721557	0.79115	0.146856
0.541929	0.298072	0.173081	0.366456	0.273139	0.131363	0.15886	0.471521	0.374761	0.036831	0.266712	0.558612	0.0714084	0	1	0.794118	0	0.0886239	0.780679	1.51787
0.539224	0.325152	0.166333	0.388552	0.215923	0.133384	0.147368	0.298959	0.323949	0.0189224	0.262671	0.654507	0.103031	0	1	0.264706	0	0.0562015	0.78986	0.528953
0.568091	0.33667	0.139648	0.531731	0.48092	0.253946	0.368658	1	0.294573	0.209971	1	0.391002	0.135823	0	1	0.823529	0	0.315586	0.640494	0.0233828
0.447447	0.680757	0.257054	0.724671	0.0723755	0	0.247755	0.525826	0.17358	0.189185	0.254519	0.532059	0.119146	0	0.573564	0.205882	0	0.782901	0.497833	-1.11646
0.466315	0.680757	0.257054	0.722694	0.0962518	0	0.295389	0.43097	0.134029	0.106969	0.103239	0.507755	0.0719438	0	0.304694	0.117647	0	0.500071	0.535894	1.24173
0.49257	0.680757	0.257054	0.750647	0.161801	0	0.349224	0.49673	0.0992824	0.106405	0.421011	0.43039	0.19439	0	0.121316	0.117647	0	0.607506	0.550272	0.988002
0.513562	0.680777	0.257047	0.71786	0.225151	0	0.310703	0.537168	0.0625858	0.0984489	0.318199	0.438803	0.101985	0	1	0.0588235	0	0.977271	0.468331	0.895755
0.531234	0.680777	0.233201	0.721354	0.309832	0	0.286834	0.539201	0.024569	0.100559	0.358438	0.430851	0.0767036	0	0.285434	0.0882353	0	0.334802	0.453037	-0.0629489
0	0.54265	0.702626	0.87334	0.4644	0.314693	0.505264	0.841115	0	0.313543	0.432826	0.341961	0.00890419	0	0	0.176471	0	0.40599	0.423222	-0.346467
0.0174551	0.54265	0.883427	0.829123	0.426575	0.253456	0.330018	0.760582	0	1	0.33458	0.415635	0	0	0	0.0588235	0	0.460441	0.379564	-0.578331
0.469714	0.0491631	0.353572	0.248267	0.674766	0.00119418	0.330761	0.304238	0.430017	0.086557	0.207851	0.766173	0.0831741	0	0.454374	0.205882	0	0.305878	0.419983	1.20292
0.521496	0.0491631	0.353572	0.258099	0.93019	0.0346749	0.548599	0.417164	0.410706	0.0485478	0.193944	0.390798	0.0681083	0	0.599718	0.117647	0	0.155579	0.397999	1.1073
0.490727	0.0491631	0.353572	0.277257	1	0.0947509	0	0.535396	0.343413	0.0825071	0.199996	0.321135	0.0990576	0	0.54145	0.117647	0	0.352795	0.412634	2.3032
0.499287	0.0491631	0.224784	0.185217	0.647118	0.247932	0.196131	0.476136	0.250248	0.118932	0.198495	0.190999	0.0754152	0	0.767278	0.0882353	0	0.150794	0.392141	-1.50305
0.181981	0.231443	0.0355829	0	0.20623	0.0516417	1	0.366888	0.158753	0.0722304	0.281035	1	0.239076	0	0.474959	0.411765	0	0.536362	0.377936	0.459207
0.181362	0.148396	0.416018	0.0982363	0.277106	0.117128	0.161105	0.29637	0.109722	0.107146	0	1	0.0809579	0	0.391866	0.323529	0	0.284095	0.360739	-0.0817072
0.0769219	0.104578	0.590916	0.115012	0.419941	0.128977	0.0468088	0	0.0222558	0	0.359047	1	0.0399718	0	0.280922	0.264706	0	0.897862	0.404119	0.505967
0.0683244	0.104578	0.590916	0.101006	0.418893	0.110397	0.109201	0	0	0	0.125337	1	0.0833897	0	0.0754717	0.0294118	0	1	0.35859	0.0532271
0.442157	0.0622377	0.881503	0.280435	0.280006	1	0.115968	0.309471	0.171039	0.235227	0.0719935	0	0.486152	0	0.811321	0.235294	0	0.0668653	0.705287	-0.0057771
0.455612	0.0622377	0.881503	0.241468	0.239033	1	0.256985	0.295044	0.128569	0.285553	0.0409853	0	0.351121	0	0.490566	0.147059	0	0.0419357	0.600641	0.0919472
0.499972	0.0622377	0.881503	0.215385	0.175142	1	0.488426	0	0.103541	0.250557	0.215478	0	0.387048	0	0.0754717	0.0294118	0	0.0823888	0.58672	-0.989969
0.476945	0.309381	0.0103569	0.202852	0.374749	1	0.0196209	0.321289	0.0415915	0.278978	0.268419	0	0.594373	0	1	0.0882353	0	0.291751	0.351732	-1.05764
0.445481	0.621992	0	0.431892	0.551829	1	0	0.412569	0	0.478599	0.333141	0	0.908133	0	0.15081	0.0882353	0	0.21878	0.270953	1.88176
0	0.229573	0.126461	0.211231	0.152024	1	0.312083	0.357666	0.567894	0.471212	0	0.253328	0.0928371	0	0.0371776	0.147059	0	0.257753	0.710188	-0.110125
0	0.229573	0.187834	0.298145	0.119775	1	0.194939	0.562212	0.51494	0.482941	0.167902	0.160579	0.0530123	0	0.474959	0.117647	0	0.767971	0.549798	0.0090746
0	0.229573	0.163999	0.211634	0.00693189	1	0.0758533	0.348445	0.478258	0.689465	0.317135	0.286955	0.102083	0	0.641509	0.0588235	0	0.509515	0.561944	-0.285562
0	0.229573	0.126461	0.240055	0.0807383	0.880847	0.741462	0.424773	0.36731	0.306625	0.30289	0.325651	0.236111	0	0.186415	0	0	0.789513	0.533785	0.723943
0.624857	0.555732	0.197202	0.773003	0.3737	1	0.49543	0.619995	0.190609	0.2019	0.578915	0	0.359416	0	0.304694	0.264706	0	0.184542	0.599464	-0.336635
0.764389	0.609968	0.155851	0.828117	0.433826	1	1	0.594694	0.272863	0.109891	0.137162	0	0.494132	0	0.480262	0.0588235	1	0.273275	0.632867	-0.696806
0.849833	0.544131	0.155821	0.787746	0.554479	0.70739	0.846246	0.702048	0.321941	0.0675541	0.445121	0	0.489441	0	0.930098	0.117647	0	0.382326	0.582315	0.766163
0.868785	0.540148	0.157439	0.709694	0.538003	0.613923	0.295995	0.624525	0.296493	0.0752918	0.438517	0	0.311686	0	0.544959	0.0882353	1	0.408371	0.485436	0.914984
0.900964	0.535246	0.159453	0.696005	0.538235	0.860009	0.393616	0.615332	0.289021	0.0862529	0.199185	0	0.428311	0	0.784724	0.5	1	0.192454	0.466468	2.61705
0.328565	0.229156	0.0567642	0.17275	0	0.203427	0.0210583	0	0.177954	0	0.0485991	0.235827	0.0972612	0.235348	0.699288	0.294118	0	0.151799	1	-0.755004
0.23727	0.324774	1	0.669397	0.287651	1	0.363625	0.551084	0.161344	0.248414	0.237727	0.168386	0.072998	0.516862	0.0754717	0.294118	0	1	0.496426	-0.513804
0.274217	0.324774	1	0.695296	0.348241	1	0.43016	0.603789	0.11718	0.220395	0.160739	0	0.187769	0.608366	0	0.147059	0	0.948079	0.437446	-0.654189
0.811426	1	0.0315805	1	1	1	1	1	0.423279	0.0690396	1	0.037127	0.145276	0.700655	0.741132	0.147059	0	0.330886	1	-0.287977
0.826912	1	0.0315805	1	1	0.630545	0.271294	0.889505	0.392371	0.0892991	0.719097	0.0343907	0.248818	0.435446	0.589099	0.235294	0	0.045639	0.951785	0.373681
0.848836	1	0.0315805	1	1	0.781903	0.317462	0.985508	0.369755	0.108796	0.275872	0.0128118	0.270926	0	1	0.176471	1	0.0469855	0.564852	0.0804329
1	0.517832	0.465178	0.685399	0.112668	0.319956	0.200654	0.394534	0.885558	0	0.417539	0.164457	0.155067	0.882538	0.299528	0.676471	0	1	1	-0.743234
1	0.517832	0.465178	0.731174	0.203882	0.340062	0.320312	0.496794	0.872259	0	0.135142	0.039139	0.107709	0.836489	0.797588	1	0	1	0.975932	-0.793069
1	0.517832	0.465178	0.726417	0.258929	0.31856	0.18943	0.404713	0.829117	0	0.258202	0.0554066	0.181803	0.739629	0.519245	0.676471	0	0.266592	1	-0.0824376
1	0.517832	0.465178	0.762893	0.243549	0.242181	0.384399	0.36405	0.83139	0	0.20892	0.0654535	0.111462	0.82504	0.391866	0.205882	0	0.523222	0.874024	0.783896
1	0.517832	0.465178	0.740431	0.354904	0.348261	0.179595	0.406525	0.786001	0	0.386085	0.0497353	0.27633	0.79644	0.451717	0.117647	0	0.932317	0.790142	0.233545
0.424864	0.780868	0	0.632732	0.367657	1	0.105881	1	0.0159866	0.160404	0.660427	0	0.0712945	0.756205	0.331206	0.205882	0	1	1	0.647128
0.466703	0.780868	0	0.656868	0.302368	1	0.237095	0.979345	0	0.164545	0.320868	0	0.187963	0.808464	0.490566	0.117647	0	0.197717	1	0.408922
0.474713	0.780868	0.0522047	0.612803	0.420908	1	0.219218	0.856221	0	0.184958	0.250381	0	0.196948	0.968319	0.313827	0.0588235	0	0.229782	1	-0.147246
0.510181	0.780868	0.0707283	0.63087	0.556005	1	0.418744	0.787996	0	0.217171	0.39666	0	0.240908	1	0.815931	0.0882353	1	0.230848	0.999918	0.163216
0.499605	0.162734	0.871212	0.237637	0.662464	0.0982898	0.0538124	0.611201	0.250432	0.09413	0	0.186057	0.096121	0	0.381101	0.735294	0	0	1	1.16473
0.489482	0.162734	0.871212	0.232738	0.633047	0.0133498	0.0994729	0.570959	0.195606	0.0826397	0.137503	0.385818	0.191324	0	0.272692	0.176471	0	0	1	0.810979
0.47768	0.196576	0.804848	0.236333	0.558294	0.0467316	0.0888357	0.653201	0.140057	0.102843	0.484614	0.315685	0.0884388	0	0.377099	0.205882	0	0	1	0.894871
0.449379	0.196576	0.804848	0.353717	0.452884	0.076306	0	0.594728	0.0764505	0.117644	0.273936	0.255875	0.164012	0	0.0754717	0	0	0	0.682173	0.83741
0.441328	0.196576	0.804848	0.171506	0.56037	0.0299508	0.112697	0.45674	0.0235393	0.141287	0.53466	0.465552	0.0462373	0	0.291877	0.235294	0	0.235823	0.723813	0.714428
0.313098	0.153102	0.896812	0.42504	0.0776141	0.172403	1	0	0.223093	0	0.103248	0.65415	0.0495616	0	0	1	0	0.189359	0.499335	-0.49226
0.153113	0.192602	0.816479	0.45486	0.408897	0.42934	0	0.824873	0.110606	0.218175	0.662015	0.0536759	0.318637	0	1	1	0	0.0807268	0.276405	0.0262473
0.414737	1	0	0.942837	0.201432	0.578679	0.318971	0.697637	0.158693	0.13196	0.182237	0.115502	0.240096	0	0.0919615	1	0	0.155299	0.386252	0.0331816
0.486903	1	0	0.916599	0.209544	0.582706	0.723822	0.961404	0.145125	0.074959	0	0.10092	0.355322	0	0.490566	1	0	0.108659	0.532953	0.156322
0.498823	0.866388	0.0646746	0.822722	0.212853	0.436083	0.246252	0.613541	0.102873	0.193806	1	0.146141	0.250557	0.546462	0.532445	1	0	0.0626154	0.59788	0.556566
0.559506	0.826418	0.0305567	0.678572	0.205923	0.314036	0.623281	0.501182	0.0924261	0.0892891	0.105812	0.183711	0.191007	0.273231	0.699288	0.882353	0	0.0660801	0.797216	1.52812
1	0	0.758438	0.365737	0.942794	0.191198	0.559264	0.490987	0.953775	0.075462	0.961564	0.40602	0.904378	1	0.587427	0.558824	1	0.16105	0.44037	0.938551
1	0	0.709585	0.31482	1	0.146482	0.461923	0.340918	0.976516	0.0229287	0	0.237562	0.79772	1	0.680174	0	0	0.280493	0.456192	0.0241365
1	0	0.669339	0.385973	0.967384	0.15651	0.354982	0.260204	0.976478	0.0292187	0.769768	0.198096	0.995792	1	0.707535	0	0	0.100438	0.472652	-1.16715
1	0	0.538929	0.385228	1	0.1523	0.555798	0.349631	1	0.0306946	0.50422	0.203447	0.556171	1	0.592811	0	0	0.440426	0.458593	-0.715915
0.341453	0.0336158	0.926407	0.404931	0.752883	0.37605	0.293914	0.590852	0.181536	0.26269	0.225445	0.562988	0.173724	0.603584	0.696017	1	0	0.307656	0.404992	0.656506
0.349934	0.0336158	0.926407	0.434403	0.747973	0.383225	0.222446	0.575448	0.135027	0.220557	0.250336	0.274603	0.20614	0.703371	0.478839	0.617647	1	0.370545	0.380306	1.09329
0.378714	0.0561922	0.926407	0.45293	0.690384	0.340194	0.368014	0.610573	0.095546	0.172795	0.289945	0.321587	0.26341	0.559527	0.603562	1	0	0.178969	0.398998	1.31427
0.383583	0.0561883	0.926407	0.342161	0.459705	0.182965	0.19782	0.30021	0.0482787	0.122487	0.12614	0.397357	0.172262	0.804054	0.672032	0.470588	0	0.0779861	0.339619	0.53661
0.479267	0.86674	0.0147343	0.756244	0.4184	0.347125	0.151527	0.305011	0.435129	0.218439	0.27778	0.638153	0.0839801	0.630445	0.513882	0.558824	0	0.250155	0.624939	-0.492311
0.4738	0.86674	0.0227906	0.817594	0.4184	0.360564	0.129358	0.315274	0.383147	0.214631	0.190565	0.63656	0.119228	0	0.508402	0	0	0.187358	0.611877	-0.0562159
0.480107	0.86674	0.0227906	0.777758	0.216586	0.364909	0.207585	0.322934	0.337517	0.223894	0.397097	0.635504	0.0877847	0.499871	0.479306	0	0	0.312773	0.641683	0.304614
0.484418	0.86674	0.0404785	0.795517	0.216586	0.332496	0.194046	0.32695	0.29085	0.262628	0.493984	0.659813	0.119046	0.435446	0.499091	0	1	0.566722	0.524658	-1.00517
1	0.700315	0.24411	0.750431	0.225465	0	1	0.544903	0.818885	0.0171327	0.382542	0.103654	0.00313857	0	0.267005	0.235294	0	0.160027	0.739734	0.543317
1	0.700315	0.24411	0.707423	0.424217	0	0.44727	0.648438	0.834566	0.0065318	0.10769	0.0902929	0	0	0.234083	0.147059	0	0.152615	0.844889	1.07903
1	0.681006	0.249847	0.529878	0.391477	0	0.112347	0	0.690937	0	0	1	0.00462708	0.117674	0.115071	0.0882353	0	0.0707259	0.483838	0.902522
0.312125	0.446733	0.0125864	0.411202	0.218334	0.583764	0.323023	0.407425	0.369968	0.142497	0.188767	0.435312	0.41052	0	0.0754717	0.294118	0	0.640895	0	0.1353
0.340664	0.383717	0.121904	0.474464	0.335985	0.303884	0.366215	0.423208	0.328413	0.0941423	0.124652	0.529401	0.331668	0	0.42217	0.294118	0	0.283801	0	-0.389935
0.305928	0.383717	0.121904	0.637767	0.429373	0.177315	0	0.42751	0.270472	0.17007	0.663052	0.82886	0.441415	0	1	0.352941	0	0.31197	0	0.22925
0.311094	0.383717	0.0643977	0.768741	0.456698	0.220227	0.199829	0.562755	0.222621	0.532042	1	0.825166	0.425775	0	0.42217	0.205882	0	0.314098	0	0.251399
0.222402	0.0717533	0.263297	0.277888	0.317185	0.0445285	0.164567	0.38899	0.160093	0.156638	0.377719	0.858668	0.0978326	0	0.321648	1	0	0.412688	0.738222	-0.980255
0.227494	0.0717533	0.12269	0.134858	0.111686	0.0217943	0.199335	0.547688	0.111441	0.221461	0.421028	1	0.173831	0	0.225941	0	0	0.237586	0.605667	-1.30439
0.236034	0.0717533	0.12269	0.124323	0.145842	0.0230074	0.222851	0.290799	0.0631534	0.221323	0.328655	1	0.038431	0	0.371234	0.235294	0	0.201481	0.600772	-1.6879
0.296533	0.0717533	0.12269	0.099718	0.183741	0.120339	0.62171	0.340373	0.0232708	0.108241	0.219645	0.530181	0.0446437	0	0.553658	0.264706	0	0.735191	0.665102	0.166498
0.358669	0.0717533	0.12269	0.114166	0.437151	0.0321812	0.63574	0	0	0.0130959	0.161607	0.816081	0.243582	0	0.305794	0.235294	0	0.834059	0.620564	0.312579
0.258057	0.194208	0.814761	0.77318	0.230042	0.159482	0.241416	0.382455	0.359915	0.501208	0.0480502	0.905015	0.091285	0	0.0754717	0.205882	0	0.0416678	0.155504	-1.21464
0.260767	0.194208	0.814761	0.759067	0.220202	0.171681	0.183278	0.39794	0.311255	0.440331	0.159135	0.602519	0.0310375	0	1	0.382353	0	0.251357	0	-0.792163
0.20261	0.26122	0.530967	0.773781	0.237836	0.619761	0.185569	0.519871	0.355201	0.205782	0.208177	0.760695	0.0766584	0	0.473025	0.382353	0	0.319493	0.236252	-0.314479
0.205103	0.287765	0.503776	0.763409	0.320697	0.718764	0.18182	0.589718	0.306257	0.261795	0.398282	0.374248	0.116509	0	0.612257	0.264706	0	0.274571	0.391647	-0.278802
0.23522	0.287765	0.503776	0.818635	0.449704	0.763817	0.378039	0.699179	0.259216	0.357728	0.782942	0.317745	0.0790903	0	0.719637	0.235294	0	0.0609247	0.803896	-0.464057
0.268445	0.287765	0.503776	0.87887	0.581659	0.725995	0.401573	0.822091	0.214322	0.526207	0.814917	0.222485	0.116309	0	0.725864	0.264706	0	0.0792853	0.645007	-0.064561
0.170283	0.248428	0.354739	0.350788	0	0.281211	0.0366432	0.366784	0.207964	0.0893719	0.146262	0.202329	0.00933839	0	0.445974	0.235294	0	0.177623	1	-0.139512
0.174343	0.266978	0.341108	0.363085	0.0228638	0.344062	0.192355	0.369368	0.158839	0.0828529	0.14663	0.183107	0.0133632	0	0.817513	0.147059	0	1	0.775368	0.0012465
0.194416	0.277333	0.333905	0.370753	0.234039	0.289619	0.304059	0.401887	0.10981	0.0714633	0.311484	0.221103	0.0054296	0	1	0.0294118	0	0.122104	0.880332	0.109326
0.2554	0.277333	0.333905	0.389728	0.0866586	0.25682	0.625851	0.418147	0.065349	0.0368691	0.276671	0.168311	0.0280018	0	0.641509	0.0882353	0	0.356278	0.635015	-0.249191
0.287355	0.29032	0.325238	0.380876	0.154946	0.188069	0.39192	0.423402	0.0214479	0.0249736	0.422503	0.221129	0.0716264	0	0.712778	0.0882353	0	0.580556	0.692773	0.0205132
0.52988	0.399677	0.102803	0.432848	0.295037	0.386915	0.0735977	0.422514	0.465019	0.0772355	0.169598	0.158142	0.076535	0	0.490566	0.558824	1	0.255901	0.25848	0.825105
0.557469	0.399677	0.102803	0.456921	0.3234	0.352943	0.359126	0.355759	0.434266	0.0514771	0.0165368	0.177841	0.0287838	0	0.321648	0	0.933437	0.501812	0.364532	0.255247
0.559364	0.399677	0.102803	0.450387	0.303467	0.215723	0.177815	0	0.386538	0.0154712	0.425598	0.432404	0.0622052	0	0	0	0	0.260451	0.677803	0.433228
0.527003	0.399677	0.102803	0.450897	0.399887	0.101482	0	0.314325	0.316088	0.0345276	0.397025	0.484007	0.115282	0	0.186415	0	0	0.11329	0.465606	0.160382
0.276609	0.129556	0.818779	0.814923	0.411421	1	0	0.337337	0	0.171511	0.325907	0.12081	0.15156	0	0.371234	0.294118	0	0.396867	1	-0.064855
0.284163	0.129556	0.818779	0.822497	0.362741	1	0.216095	0.620982	0	0.1612	0.00544859	0.107075	0.139412	0	0.458412	0.147059	0	0.160352	1	-0.290295
0.317734	0.129556	0.818779	0.870859	0.370556	1	0.404208	0.280179	0	0.119744	0.565157	0.104831	0.235438	0	0.263455	0.147059	0	0.335079	1	-0.105449
0.326579	0.129556	0.818779	0.856183	0.281403	0.930824	0.224952	0.321535	0	0.0872298	0.188294	0.141062	0.418133	0	0.0163377	0.235294	0	0.387466	0.983113	0.815993
0.390029	0.129556	0.818779	0.803366	0.534539	0.72282	0.647066	0.25928	0	0.0374935	0.177023	0.162923	0.455226	0	0.512062	0.176471	0	0.282879	0.82295	1.23565
0.777551	1	0	0.81714	0	0.403282	0.422702	0.58535	0.679379	0.0171224	0.272348	0.0444807	0.0635676	0.884403	0.436284	0.411765	0	0.271148	0.923351	0.222938
0.764421	0.933553	0.052247	0.903435	0	0.49804	0.0804785	0.435773	0.616142	0.0461066	0.0718748	0.0265081	0.0651618	0.762026	0.573564	0.147059	0	0.527645	0.970246	-1.79507
0.768788	0.946649	0.051278	0.919067	0	0.541225	0.194425	0.347625	0.571795	0.040888	0.414883	0.0105135	0.0530596	0.856212	0.763137	0.323529	0	0.343988	1	-0.48484
0.785059	0.961185	0.0502265	0.911033	0	0.465214	0.276858	0.322169	0.540539	0.0348195	0.172774	0.0137996	0.053534	0.881597	0.481759	0.0294118	0	0.355344	0.927786	1.3659
0.0578613	0.126781	0.148076	0.29554	0.0554228	0.0531199	0.265804	0.364229	0.222501	0.678453	0.243552	0.823522	0.0275171	0	0.490566	0.0294118	0	0.398629	0.25668	-0.668374
0.0331599	0.126781	0.148076	0.246427	0.24513	0.0141251	0.00957094	0.0529513	0.179783	0.347492	0	1	0.0311998	0	0	0.147059	0	1	0.292167	-1.19975
0.0383579	0.126781	0.148076	0.234872	0	0.0608217	0.200048	0.342664	0.129325	0.45718	0.362841	1	0.0358167	0	0.280922	0.303411	0	1	0.360017	-1.75306
0.0263755	0.126781	0.172447	0.252122	0	0	0.0876989	0.207029	0.0836439	0.965244	0.771253	1	0.0542051	0	0.0754717	0.303411	0.967759	1	0.454037	-1.64152
0.724141	0.303413	0.347738	0.736161	0.105773	0.0574943	0.230083	0.28716	0.378414	0	0.190806	0.00405989	0	0	0.556838	1	0	0.291549	0.642417	1.23632
0.726725	0.314479	0.340408	0.745245	0.0505965	0.064962	0.182431	0.275838	0.331957	0	0.283484	0.00429358	0.00612258	0	0.608164	1	0	0.312487	0.693207	0.39033
0.75301	0.314479	0.340408	0.731847	0.0768737	0.049684	0.34945	0.349128	0.309847	0	0.708055	0.0165433	0.102584	0	0.617059	0.882353	0	1	0.731482	1.33978
0.673303	0.487211	0.189931	0.771117	0.199302	0.467471	0.226744	0.344218	0.575371	0.136088	0.162852	0.159881	0.0796188	0	0.544959	0.411765	0	0.135128	0.819734	-1.13897
0.712016	0.487211	0.189931	0.774273	0.194943	0.450907	0.443869	0.346	0.562622	0.0953444	0.157773	0.0819704	0.10659	0	0.699288	0.323529	0	0.139369	0.812632	-0.739111
0.716297	0.487211	0.17429	0.741719	0.210303	0.416983	0.193847	0.357589	0.517769	0.0996521	0.45179	0.0606404	0.1793	0	0.811321	0.323529	0	0.108446	0.923731	0.194257
0.759673	0.487211	0.290716	0.703755	0.222652	0.353561	0.480584	0.404516	0.513014	0.121526	1	0.0993376	0.245173	0.273231	1	0.264706	0	0.198243	1	0.994358
0.809454	0.487211	0.290716	0.719353	0.258426	0.261714	0.532191	0.386174	0.519072	0.0829728	0.29226	0.0710703	0.189355	0.330353	0.172508	0.0294118	0	0.332876	0.814521	-1.23152
0.717618	0.50332	0.0236304	0.483591	0.412232	0.513796	0.157503	0.420601	0.617135	0.0754066	0.303913	0.032472	0.105727	1	0.499337	0.676471	0	0.450458	0.543101	0.696528
0.730914	0.522402	0.0278537	0.534007	0.477561	0.487259	0.255874	0.535153	0.581338	0.0762136	0.200011	0.0115913	0.15894	0.981908	0.710424	1	0	0.111944	0.581494	0.894341
0.720195	0.522402	0.0520732	0.521182	0.436475	0.489155	0.0956889	0.468692	0.521606	0.0812242	0.302911	0.0241624	0.266201	0.987559	0.559141	0.676471	0	0.519911	0.614019	0.203733
0.737074	0.522402	0.0869297	0.467955	0.465788	0.51129	0.281176	0.503013	0.489512	0.0782544	0.241334	0.0261569	0.243471	1	0.542508	0.205882	0	0.151137	0.440589	0.0281812
0.0265813	0.547844	0.0111037	0.423362	0.212918	0.972672	0.106086	0.503482	0	0.165254	0.088263	0.977299	0.232703	0	0.519245	0.147059	0	0.0434865	0.956946	2.18705
0.628552	0.576059	0.303047	0.977112	1	0.25896	1	1	0.0955533	0.0185512	0.632769	0.196739	0.463531	0	0.280922	0.147059	0	0.185973	0.508388	1.43416
0.664591	0.510321	0.303047	0.930783	1	0.0715193	0.423142	0.482249	0.0772363	0.00663153	0.197299	0.211465	0.795581	0	0.617059	0.235294	0	0.436157	0.43064	0.667933
0.451453	0.438841	0.269077	0.657647	0.446226	0.43441	0.35986	0.835676	0.420714	0.507608	1	0.355224	0.0256639	1	0.637296	0.558824	0	0.390734	0.509992	-0.77986
0.476746	0.480222	0.187981	0.705531	0.482092	0.438626	0.342122	0.777957	0.384729	0.36995	0.0535314	0.209901	0.0144227	0.890776	0.452147	0	0	0.416365	0.51727	-1.40746
0.520057	0.480222	0.187981	0.795774	0.482092	0.392473	0.480061	0.357096	0.360779	0.332676	0.863531	0.226107	0.0453233	0.963148	0.756228	0	0	0.309367	0.435678	-0.106817
0.535707	0.480222	0.165238	0.757905	0.601356	0.452437	0.272454	0.791238	0.321659	0.663469	0.666074	0.23672	0.0174171	0.983468	0.769668	0	1	0.328695	0.376289	0.582676
0.57113	0.480222	0.209428	0.69402	0.649983	0.523166	0.418397	0.79972	0.296733	0.504564	0.234819	0.220189	0.222163	1	0.584809	0	0	0.223562	0.387136	-0.148754
0.841809	0.266999	0.830999	0.648282	0.0358478	0	0.155118	0	0.75347	0	0.355327	0.760487	0.245579	0.737439	0.526533	0.352941	0	0.148544	0.601079	-0.156473
0.819244	0.266999	0.830999	0.654255	0	0.0574614	0.022408	0	0.67755	0	0	0.508862	0.0841656	0.732971	0.529211	0.705882	0	0.064995	0.73055	-0.574516
0.447275	0	0.797166	0.372508	0.656021	0.0626423	0.456322	0.386242	0.173496	0.176397	0.223366	0.619055	0.320645	0	0.42217	1	0	0.170032	0.386995	0.93064
0.398407	0	0.819806	0.306923	0.734612	0.0843765	0	0	0.102965	0	0	0.527836	0.38133	0	0.474959	0	0	0.694328	0.267488	-0.409708
0.397819	0	0.819806	0.30259	0.496599	0.11474	0.161307	0.442808	0.0536982	0.0357373	0.38081	0.428737	0.500198	0	0.018402	0.235294	0	0.0491154	0.220839	-0.539662
0.31695	0	0.949353	0.260369	0.718492	0.0887695	0	0	0	0	0.136968	0.638463	0.414413	0	1	0.264706	0	0.150894	0.143664	0.614095
0.233584	0	0.949353	0.249217	0.867307	0	0	0.324853	0	0.0210153	0.39259	0.893653	0.419043	0	0.835019	0.235294	0	0.128734	0.266841	0.379304
0.438988	0.366267	0.695326	0.553029	0.292738	0.125392	0.802661	0.453992	0	0.0800856	0.463416	0.148647	0.0248263	0	0.528124	0.235294	0	0.00717057	0.453532	-0.518295
0.446792	0.377892	0.681781	0.564143	0.109742	0.121419	0.217801	0.47762	0	0.0607975	0	0.203401	0.186746	0	0.556838	0.147059	0	0.00996355	0.640776	-0.452877
0.50641	0.378398	0.681781	0.562197	0.291808	0.103991	0.614196	0.451049	0	0.0362101	0.251114	0.205671	0.173227	0	1	0.0294118	0	0.0302814	0.599865	0.35764
0.54024	0.378609	0.681781	0.557711	0.400706	0.0869016	0.406185	0.498718	0	0.0366909	0.244025	0.194629	0.175908	0	0.519245	0.0882353	0	0.00528811	0.503657	0.615651
0.517618	0.411304	0.647215	0.566893	0.255316	0.177721	0.022067	0.344173	0	0.0425214	0.192183	0.120935	0.138072	0	0.802303	0.0882353	0	0.0449574	0.535301	0.200381
0.00984788	0.345411	0.0140265	0.396218	0.58578	0.155116	0.286745	0.518945	0.382916	0.584794	0.514301	0.776179	0.0634689	0.448027	0.318658	0.147059	0	0.111191	0.509371	0.203574
0.0388993	0.345411	0.0334937	0.30256	0.535461	0.214974	0.370043	0.563545	0.32532	0.417123	0.0283243	0.603413	0.0401192	0.448027	0.323919	0.117647	0	0.147548	0.424296	0.716741
0.0670495	0.345411	0.032848	0.375294	0.526576	0.257597	0.363307	0.628375	0.269474	0.751017	1	0.532448	0.128308	0.117674	0.193279	0.0588235	0	0.0915856	0.523009	-0.30392
0.13763	0.345411	0.102896	0.582479	0.381914	0.247863	0.709648	0.782777	0.209785	1	1	0.422345	0.0349765	0.421857	0.254993	0	0	0.10309	0.29976	0.111147
0.215698	0.345411	0.137447	0.755708	0.585573	0.379883	0.777399	1	0.159663	1	0.527642	0.252478	0.0101643	0.565701	0.27479	0.147059	0	0.209281	0.346134	1.45871
0.484389	0.780414	0.00211377	0.591483	0.132839	0.972095	0.118642	0.356972	0.437939	0.159868	0.287402	0.309719	0.1586	0	0.229133	0.735294	0.963929	0.497751	0.603591	0.827741
0.486175	0.780414	0.0101488	0.577843	0.221619	0.913105	0.177087	0.364844	0.389895	0.124743	0.0469303	0.173	0.332625	0	0.202971	0.176471	0	0.35286	0.491316	-1.58596
0.499008	0.780414	0.0173726	0.675853	0.434429	0.965216	0.252631	0.283234	0.348156	0.131986	0.623291	0.172364	0.417657	0.858388	0.321648	0.205882	0	0.144719	1	0.302791
0.782209	1	0	0.98264	0.617938	1	1	0.715739	0.537389	0.137715	0.404571	0.0627592	0.343124	0.818329	0.682193	0	0.9733	0.328214	1	-0.549138
0.642915	0.57399	0.00514024	0.536153	0.178705	0.374565	0.361403	0.460169	0.597859	0.0353671	0.6338	0.114642	0.066063	0.470697	0.381101	0.205882	0	0.348578	0.877785	0.203801
0.653629	0.57399	0.00414895	0.493422	0.017823	0.328539	0.237867	0	0.557989	0	0	0.283312	0.00970036	0.373018	0.699288	0.205882	0	0.251473	0.816964	-0.591281
0.27105	0.811187	0.0864938	0.655495	0.991705	0.651865	0.405047	0.366022	0	0.136986	0	0.30823	1	0	0.641509	0.235294	0	0.117736	0.163931	0.421965
0.29426	0.808003	0.0473415	0.630892	0.948433	0.614617	0.32684	0.567368	0	0.122419	0.164915	0.0463543	1	0	0.0296273	0.264706	0	0.162008	0.128946	1.03405
0.350013	0.82407	0.0344282	0.658139	0.930851	0.590006	0.581573	0.754771	0	0.164568	1	0.051354	1	0	0.699288	0.176471	0	0.49888	0	2.70921
0.343316	0.818862	0.0344282	0.619283	1	0.498021	0.121404	0.507838	0	0.14778	0.0841055	0.083913	1	0	0.519245	0.147059	0	0.823716	0.259186	1.85258
0.36445	0.818988	0.0344282	0.653331	1	0.641913	0.31173	0.528157	0	0.16341	0.452173	0.018916	1	0	0.316763	0.0882353	0	0.547597	0.373428	1.44547
0	0.0196051	0.802189	0.383719	0.224501	0.160935	0.726476	0.379972	0.435474	0.150577	0.021013	0.741451	0.12154	0	0.0754717	0.411765	0	1	0.642922	0.112196
0.015788	0.0196051	0.802189	0.30177	0.451987	0.176845	0.279033	0.316714	0.381039	0.0886241	0.118491	0.785641	0.111284	0	0	0.323529	0	0.141376	0.606889	0.208281
0.0490221	0.0196051	0.802189	0.268275	0.286927	0.131052	0.401636	0.334807	0.322703	0.0568543	0.2641	0.894022	0.0464255	0	1	0.323529	0	0.40453	0.601328	-0.0523278
0.0689251	0.00784584	0.83811	0.269442	0.416532	0.108947	0.302836	0.313219	0.269072	0.0552419	0.359416	0.664345	0.0119449	0	0	0.264706	0	0.0422168	0.401824	0.367601
0.10273	0.00784584	0.83811	0.253065	0.378054	0.161357	0.40599	0.326113	0.213905	0.149294	1	0.509947	0.306677	0	1	0.0294118	0	0.122331	0.620631	0.600242
0.0327923	0.145058	0.586937	0.743643	0.238161	0.109536	0.128208	0.305356	0.42506	0.264684	0.122851	0.569786	0.465814	0	0.358491	1	0	0.123358	0.612789	0.565631
0.0573724	0.145058	0.586937	0.723514	0.256407	0.153084	0.33687	0.330757	0.36972	0.0797609	0	0.346739	0.375467	0.273231	0.672904	1	0	0.106343	0.67112	0.549459
0.071483	0.145058	0.586937	0.582235	0.0850627	0.131562	0.261592	0.33843	0.317569	0.168442	0.295842	0.288512	0.357963	0.660706	0.0754717	0.823529	0	0.10684	0.667988	-0.553363
0.0614629	0.145058	0.586937	0.496357	0.119104	0.156893	0.100127	0.333512	0.270709	0.167203	0.158626	0.219989	0.21281	0.577414	0	0.882353	0	0.0967694	0.467081	0.397177
0.0581829	0.145058	0.586937	0.433472	0.253577	0.181233	0.143598	0.249406	0.222427	0.211904	0.459119	0.187308	0.789145	0.577414	0.131796	0.823529	0	0.389863	0.377377	0.153007
0	0.196551	0.696219	0.32705	0.139236	1	0.15109	0.220693	0.19411	1	0	0.219224	0	0	0	0.147059	0	0.459936	0.576524	-0.195038
0	0.196551	0.439186	0.337585	0.222504	1	0.247016	0.448031	0.135342	1	0.103082	0.153019	0.0958466	0	0	0.117647	0	0.221333	0.534282	-0.298058
0	0.196551	0.439186	0.326722	0.254418	0.996866	0.234109	0.358703	0.0102557	0.852489	0.218632	0.229355	0	0.435446	0.0754717	0	0	0.177247	0.470157	-0.0757211
0.81764	0.971429	0	0.731709	0.197809	0.575083	0.206921	0.747424	0.773746	0.0535584	0.464205	0.143722	0.081874	0.948535	0.53361	1	0	0.471386	0.794585	-0.439847
0.808903	0.971429	0	0.710419	0.208173	0.631197	0.108303	0.735578	0.714578	0.0965	0.218888	0	0.0877382	0.917964	0.570318	1	1	0.448953	0.814333	0.602834
0.801205	0.971429	0.00255241	0.74317	0.189925	0.630564	0.114969	0.450618	0.656733	0.0928701	0.301721	0	0.100639	0.947898	0.54145	1	0	0.444815	0.844065	0.106587
0.796868	0.977572	0.0238106	0.755106	0.262608	0.61711	0.136701	0.413684	0.602783	0.0879977	0.233996	0	0.320125	0.962564	0.87908	0.882353	1	0.423352	0.762774	-0.900505
0.794408	0.983598	0.0585166	0.795733	0.393218	1	0.148972	0.769564	0.550975	0.175153	1	0	0.126939	0.97714	0.803481	0.0882353	0	0.0650122	0.90511	-0.335394
0.616222	0.0602844	0.821415	0.654563	0.605086	0.125463	0.840087	0.543411	0.330769	0.0765089	0.298625	0.522283	0.273608	0.565701	0.488776	0.294118	0	0.487631	0.352546	0.718942
0.659159	0.0602844	0.824846	0.619074	0.618813	0.112645	0.477097	0.380965	0.317628	0.0137193	0	0.447056	0.0980121	0.353022	0.452147	0.147059	0	0.0261264	0.354598	0.351285
0.685269	0.0602844	0.81718	0.576181	0.758608	0.0714881	0.348155	0.337904	0.292082	0.00772669	0.220669	0.461932	0.0116297	0.677201	0.146381	0.147059	0	0.0210536	0.408774	0.0186376
0.674932	0.0602844	0.733862	0.50531	0.675072	0.041798	0.0981105	0.0180556	0.233597	0	0.123877	0.527768	0.203866	0.680316	0	0.235294	0	0.174398	0.460463	-0.836923
0.621337	0.0602844	0.733862	0.481744	0.397727	0.0593601	0	0	0.138726	0	0.0734972	0.699471	0.152635	0.407086	0.0334775	0.176471	0	0.014457	0.352439	0.198123
0.361277	0.559009	0.646601	0.766813	0.114625	0.00185504	0.294497	0.746863	0	0.111644	0.0970974	0.14494	0.0502505	0	0.519245	0.117647	0	0.053232	0.430073	0.52255
0.377006	0.559009	0.646601	0.77645	0.134758	0	0.27301	0.694445	0	0.132549	0.383741	0.152618	0.0446731	0	0.519245	0.117647	0	0.0398592	0.498484	1.06017
0.417648	0.559009	0.646601	0.770424	0.176247	0	0.458979	0.577862	0	0.131344	0.46068	0.262165	0.025953	0	0	0.0588235	0	0.0876057	0.48131	1.11909
0.420571	0.0767995	0.585069	0.564322	0.815549	1	0.483871	0.518752	0.406379	0.216889	0.192137	0	0.716842	0	0	0.294118	0	0.337377	1	0.542473
0.394723	0.104383	0.551966	0.593299	0.73357	1	0.0027332	0.0338107	0.346698	0.237868	0.031282	0	0.483534	0	0.165356	0.5	0	0.168921	1	0.198768
0.409444	0.104493	0.551966	0.562506	0.704261	1	0.265887	0.363082	0.303575	0.285393	0.369822	0	0.824897	0	0.0754717	0.411765	0	0.570325	1	-0.388996
0.422454	0.108921	0.551966	0.454855	0.888496	1	0.253869	0.470083	0.260098	0.301155	0.330968	0	0.973129	0	0.186415	0.205882	0	0.518087	0.737498	-0.16015
0.5817	0.396841	0.0533961	0.485403	0.186248	0.332708	0.336675	0.832042	0.54955	0.0603454	1	0.164264	0.0959364	0.617545	0.589099	1	0	0.115662	0.696587	-0.522251
0.581801	0.396841	0.0533961	0.393606	0.108093	0.4591	0.165876	1	0.500589	0.0768499	0.0581044	0.0263389	0.172141	0.52476	0.58036	0.617647	0	0.10419	0.571172	-0.514845
0.601801	0.396841	0.0533961	0.36469	0.238547	0.352788	0.303532	0.688469	0.466582	0.0501077	0.373578	0.0255532	0.151135	0.603584	0.781709	1	0	0.189842	0.527504	0.283601
0.614621	0.396841	0.0884512	0.525949	0.24511	0.310448	0.252534	0.447186	0.427566	0.0527841	0.463947	0.0547704	0	0.588371	0.494863	0.470588	0	0.193179	0.477028	0.0243692
0.616426	0.243684	0.984068	0.577111	0.772854	0.628703	0.177217	1	0.379966	0.169372	0.444348	0	0.224286	0.235348	0.490364	0.294118	0	0	0.474405	1.66915
0	0.206793	0.684824	0.395305	0.0414225	0.133124	0.162812	0.312819	0.445185	1	0.306683	0.39044	0.037335	0	0.0754717	1	0	0.105848	0	0.065953
0	0.206793	0.730703	0.39418	0	0.190522	0.315809	0.40031	0.388122	1	0.0849835	0.231669	0.04218	0	1	1	0	0.218822	0	-0.0609062
0.0300414	0.206793	0.730703	0.426165	0	0.365051	0.420523	0.385414	0.327765	1	0.647683	0.162516	0.103137	0	0.186415	1	0	0.264139	0.290078	-0.803937
0.0597315	0.206793	0.730703	0.393678	0.0732135	0.306769	0.374831	0.595029	0.271104	1	0.329271	0	0.140069	0	0.0754717	0.882353	0	0	0.200647	-0.667692
0.461498	0.452907	0.0231465	0.347943	0.729492	0.0936335	0.376085	0.387021	0.425755	0.159205	0.326255	0.556704	0.467972	0	0.628661	0.558824	0	0.316102	0.591573	-0.510616
0.472455	0.452907	0.0215077	0.355779	0.729486	0.0603184	0.239555	0.904176	0.382431	0.0808459	0	0.450879	0.534582	0	0.6778	0	0	0.120578	0.669266	-0.327685
0.465833	0.452907	0	0.333347	0.458869	0.0384446	0.121885	0.258307	0.329919	0.051924	0.326472	0.368338	0.667568	0	0.44682	0	0	0.21463	0.672418	-0.339681
0.406385	0.452907	0	0.325513	0.369229	0.00352362	0	0	0.253278	0	0.0789049	0.56458	0.500133	0	0.728532	0	0	0.117166	0.564269	-0.0836917
0.336915	0.452907	0	0.324424	0.259625	0.0580931	0	0	0.18024	0	0.381399	0.510175	1	0	0.529507	0	0	0.138062	0.548557	1.41421
0.25201	0.893262	0.00392492	0.668446	0.116142	0.328499	0.281185	0.321445	0.40816	0.0613321	0.225495	0.695217	0.23064	0.470697	0.088303	0.294118	0	0.0399953	0.56581	-0.40124
0.279112	0.893262	0.00392492	0.77181	0.172427	0.382352	0.355507	0.316372	0.363189	0.0458993	0.125505	0.354431	0.362381	0.235348	0.563679	0.147059	0	0.033044	0.80206	-1.46384
0.3083	0.893262	0.00392492	0.663484	0.231282	0.47646	0.371064	0.33462	0.320045	0.0549592	0.391413	0.249111	0.183599	0	0.381101	0.147059	0	0.0539681	0.819467	-1.30754
0.290087	0.893262	0	0.652272	0.22406	0.430997	0.0489103	0.313443	0.26715	0.0511986	0.106715	0.253674	0.34967	0.235348	0.449762	0.235294	0	0.256307	0.744446	-0.778531
0.805885	0.444166	0.600376	0.82579	0	0.226136	0.388336	0.810681	0.760146	0.997661	1	0.392583	0.154473	0.711269	0.512716	0.235294	0	0.0939665	0.330643	-0.499139
0.852243	0.428478	0.600376	0.830081	0.519461	0.268081	0.504441	0.91627	0.76622	0.581393	0.070237	0.285166	0.203049	0.703371	0.479737	0.264706	0	0.0899152	0.261957	1.15259
0.902878	0.428478	0.600376	0.87251	0.249562	0.276166	0.539173	0.981821	0.781903	0.911849	1	0.249871	0.196727	0.448027	0.511197	0.176471	0	0.132801	0.461775	-0.626519
0.919159	0.413213	0.6404	0.88979	0.47866	0.27593	0.276931	0.973842	0.754683	1	1	0.2019	0.242486	0.448027	0.591306	0.147059	0	0.101597	0.125801	-0.48659
0.483384	0.472748	0.0225557	0.56535	0	0.370608	0.216548	0.445081	0.486419	0.100035	0.215055	0.34787	0.0629369	0	0.0544994	0.558824	0	0.301922	0.882759	1.03234
0.501377	0.492554	0.145868	0.864575	0.0994399	0.358446	0.289125	0.540421	0.447605	0.130095	0.724766	0.271755	0.0292905	0	0.223976	0	0	0	1	0.0574867
0.526194	0.492554	0.0952235	0.840781	0.283015	0.418493	0.338616	0.567267	0.413648	0.182545	1	0.271037	0.207977	0	0.186415	0	0	0.162568	1	-0.655496
0.522383	0.473916	0.0997942	0.886601	0.326284	0.417221	0.140128	0.42454	0.362224	0.238928	0.538958	0.240913	0.0722259	0	0.126321	0	0	0.194888	0.399382	0.653722
0.380156	0.689672	0.101375	0.462869	0.269268	0.0605659	0.443169	0.504606	0.439311	0.0454861	0.0505299	0.535788	0.36145	0	0.132541	0.205882	0	0.743747	0.329408	-2.00825
0.370965	0.605852	0.108381	0.481915	0.273681	0.0473233	0.105409	0.406543	0.387033	0.0517097	0.186775	0.624847	0.447006	0	0.186415	0.117647	0	0.697382	0.381958	-1.18394
0.360549	0.591322	0.111753	0.476929	0.319273	0.049267	0.0976148	0.381089	0.334513	0.0489657	0.287917	0.516944	0.353019	0	0	0.117647	0	0.475754	0.504727	-0.642394
0.346211	0.557419	0.079429	0.395004	0.297678	0	0.0729109	0.297143	0.281006	0.0364276	0.408844	0.912957	0.260406	0	0	0.0588235	0	0.123477	0.515519	-0.932448
0.391472	0.728568	0.0323031	0.658869	0.495412	0.19359	0.303958	0.594463	0.394481	0.431587	0.329769	0.353485	0.106038	0.304183	0.529861	1	0.878235	0.281713	0.531561	-1.02209
0.402305	0.728568	0.0323031	0.675274	0.547758	0.186842	0.238691	0.571335	0.349693	0.341108	0.104708	0.338862	0.13151	0	0.63765	0.617647	0	0.323355	0.508694	0.0370154
0.411781	0.728568	0.0323031	0.669773	0.500801	0.168243	0.229299	0.57449	0.30455	0.385487	0.375806	0.307862	0.250671	0.117674	0.41315	1	0	0.070604	0.497454	0.167177
0.402028	0.728568	0.0323031	0.661128	0.275695	0.0772609	0.101822	0.393938	0.251512	0.593796	0.644565	0.459704	0.153088	0.186509	0.303151	0.470588	0	0.0920727	0.476702	-0.632134
0.683152	0.307487	0.895517	0.759977	0.695686	1	0.380121	0.582393	0.633376	0.202368	0.285918	0.108332	0.087833	0.835255	0.657316	0.235294	0	0.246286	0.607853	0.776813
0.712247	0.307487	0.940747	0.765904	0.895047	1	0.370368	0.550331	0.611881	0.170002	0.292199	0.100143	0.0816977	0.716337	0.717539	0.264706	0	0.388104	0.633308	-0.320566
0.782136	0.310076	0.936417	0.767682	0.994855	0.978513	0.703493	0.838233	0.635379	0.21576	1	0.120891	0.0795635	0.735219	0.614341	0.176471	1	0.307514	0.630961	-0.118405
0.909629	0.315679	0.93534	0.736126	1	0.830749	1	0.653913	0.741854	0.141657	0.378001	0.109984	0.110729	0.565701	0.672904	0.147059	0	0.139851	0.567517	-1.28733
0.955768	0.315754	0.93534	0.736521	0.895374	0.665212	0.502684	0	0.756483	0.0556211	0.0868723	0.128976	0.108156	0.638531	1	0.0882353	0	0.207533	0.54835	0.333042
0.484089	0.639013	0.0176514	0.489937	0.532527	0.173757	0.164711	0.373392	0.486807	0.0293979	0.603751	0.377048	0.158832	0	0.11225	0.970588	0	0.31449	0.438132	-1.23889
0.464773	0.639013	0.0176514	0.512793	0.597646	0.22111	0.0421482	0.661439	0.427439	0.0596391	0.0948248	0.302953	0.10242	0	0.150943	0.794118	0	0.241286	0.39119	0.720333
0.438766	0.639013	0.0404684	0.647629	0.677654	0.335001	0.00178442	0.792177	0.365577	0.162964	0.75846	0.263135	0.165793	0	0.519245	1	1	0.272514	0.514974	0.316794
0.434102	0.639013	0.0176514	0.559296	0.743541	0.316225	0.134571	0.711613	0.314373	0.241174	0.498614	0.269497	0.205983	0.273231	0.589099	0.294118	0	0.42556	0.546748	1.01769
0.573644	0.622044	0	0.518896	0.294664	1	0.427166	0.417002	0.543706	0.159146	0.423929	0	0.043292	0	0.113766	0.205882	1	0.162844	0.647974	-1.90202
0.651986	0.622044	0	0.373125	0.237551	0.990709	0.779922	0.38895	0.556571	0.0801449	0.00935066	0.0371538	0.0134453	0.373018	0.317322	0.205882	0	0.0873373	0.688863	-1.0523
0.682658	0.473896	0.0824393	0.69739	0.393302	1	0.382215	0.501512	0.534851	0.108719	0.760047	0.0512392	0.137858	0.235348	0.255755	0.441176	0	0.0642465	0.715711	-0.618861
0.66363	0.473896	0.066049	0.470678	0.415796	1	0.136782	0.555482	0.419631	0.274669	0.24935	0	0.0539453	0	0.568627	0.176471	1	0.393312	0.426162	-0.0879976
0.371819	0.278178	0.429572	0.554381	0.0657966	0.307364	0.229813	0.487471	0.191189	0.074666	0	0.458634	0.14331	0	0.150943	0.411765	0	0.27665	0.0757009	-1.02758
0.377345	0.26504	0.45541	0.580153	0.350073	0.320861	0.202274	0.449367	0.144093	0.0647033	0	0.340293	0.0141766	0	1	0.147059	0	0.143616	0	-1.08415
0.369336	0.212285	0.555757	0.544219	0.278013	0.338313	0.112968	0.334097	0.0922655	0.0647773	0.311401	0.365717	0	0	1	0.323529	0	1	0.0623299	-1.90594
0.387296	0.231398	0.532979	0.526528	0.307957	0.305573	0.288888	0.3986	0.0496565	0.102303	0.683794	0.391105	0.140069	0	1	0.0294118	0	0.24737	0.0876669	-0.588213
0.704198	0.272369	0.941584	0.937734	0.267015	0.0837422	0.339697	0.479656	0.653142	0.0523876	0.31379	0.110037	0.00664378	0	0.789336	0.294118	0	0.454565	0.437698	1.23039
0.71356	0.284547	0.945284	0.958356	0.293221	0.0817565	0.228518	0.452764	0.613161	0.0392436	0.174111	0.11618	0.0316033	0	0.779983	0.147059	0	1	0.411208	1.14577
0.76734	0.284547	1	0.983635	0.241801	0.105128	0.565122	0.427793	0.619272	0.0397623	0.401151	0.112307	0.0231221	0	0.42217	0.147059	0	0.580122	0.382153	1.05646
0.766554	0.284547	1	0.959174	0.393062	0.0985876	0.159996	0.491809	0.569392	0.0507195	0.264538	0.0895674	0.0241921	0	0.61177	0.235294	0	0.300941	0.338238	-0.354825
0.287066	0.842882	0.159382	0.776977	0.084044	0.376209	0.614634	1	0.413674	0.0778508	0.173656	0.563919	0.0492278	0	0.190238	0.441176	0	0.111632	0.678994	1.11654
0.287817	0.842882	0.159382	0.742887	0.043318	0.0743336	0.17019	0.968971	0.364781	0.0457359	0	0.392353	0.00352136	0	0.381101	0.294118	0	0.103547	0.714003	0.884484
0.312146	0.842882	0.159382	0.752554	0.203199	0.0850392	0.335027	0.851207	0.320938	0.0600123	0.658306	0.528434	0.0195386	0	0.121316	0.470588	0	0.110123	0.75652	0.477426
0.405591	0.848443	0.159382	0.782657	0.315681	0.11488	0.923391	0.674791	0.30199	0.0526234	0.384383	0.339446	0.090707	0.304183	0.865943	0.117647	0	0.0275196	0.741527	-0.36588
0.439865	0.634127	0.00349874	0.552813	0.373819	0.53278	0.630755	0.712125	0.464164	0.22258	0.103193	0.608463	0.20122	0.588371	0.33434	0.588235	0	0.251087	0.226832	-0.69738
0.450909	0.655174	0.0125541	0.606917	0.430733	0.474764	0.240155	0.657856	0.420446	0.162777	0.0187875	0.378491	0.258964	0.571659	0.617059	0.294118	0	0.545921	0.178971	-1.30017
0.489929	0.59494	0.0245961	0.500273	0.417601	0.352703	0.234985	0.422806	0.342963	0.12877	0.497789	0.399154	0.344603	0.448027	0	0.352941	0	0.250944	0.34131	-0.587487
0.481879	0.594875	0.0330962	0.692024	0.479561	0.39177	0.112711	0.560615	0.289451	0.209391	0.861335	0.329829	0.27633	0.407086	1	0.294118	0	0.530153	0.347248	1.36467
0.131952	0.169698	0.953627	0.847648	0.392992	0.131438	0	0	0.406443	0.413123	0.177605	0.260711	0.00526551	0	0	0.205882	0	0.592539	0.556317	2.00445
0.131033	0.111289	0.622985	0.734718	0.536784	0	0.163356	0.303186	0.308462	0.330029	0.558847	0.696601	0.0683865	0	0	0.117647	0	0.504906	0.48541	0.816198
0.136563	0.111289	0.622985	0.757943	0.486653	0	0.202302	0.313008	0.258912	0.429826	0.539018	1	0.0096945	0	0.0754717	0.0588235	0	0.191906	0.490144	0.653858
0.537514	0.903708	0.232453	0.961273	0.744131	1	0.294221	1	0.518973	0.74535	0.502587	0.0529235	0.209429	0.896054	0.535001	0.441176	0	0.0357776	0.660404	0.780187
0.529712	0.903708	0.232453	1	0.802745	1	0.114296	1	0.464912	0.64859	0.271779	0.0580059	0.146911	0.920233	0.325926	0.294118	0	0.147758	0.723151	0.605343
0.58898	1	0.00271698	0.967047	0.978191	1	0.611224	1	0.456863	0.330569	0.457729	0.0485583	0.293621	0.907767	0.568127	0.470588	0	0	0.815788	0.23
0.634962	1	0	0.961679	1	1	0.501414	1	0.444087	0.505552	0.728353	0.0302968	0.310981	0.895186	0.793838	0.117647	0	0.0577343	0.516697	1.79761
0.860728	0.884772	0.254081	0.977294	0.209218	0.596992	0.185639	0.593603	0.776736	0.105793	0.470175	0.0469162	0.216269	1	0.448706	0.411765	1	0.0921652	0.443625	0.799519
0.862917	0.786497	0.281473	0.994657	0.411638	0.762643	0.179779	0.696458	0.730434	0.123089	0.193562	0	0.192825	1	0.405207	0.147059	0	0.176328	0.381847	0.577611
0.856956	0.786497	0.281411	0.985863	0.383448	0.773113	0.126165	0.362637	0.673974	0.0987307	0.224142	0	0.10926	1	0.329314	0.323529	0	0.0452165	0.433641	-0.199847
0.857604	0.786497	0.281047	0.993306	0.267887	0.743364	0.169499	0.373654	0.625743	0.0950541	0.245213	0	0.204344	1	0.318658	0.0294118	0	0.122194	0.565036	1.04842
0.53657	0.270128	0.258786	0.445588	0.0562633	0.238833	0.235894	0.548018	0.518358	0.062106	0.402243	0.0582427	0.0793499	0	0.132541	0.147059	0	0.416663	0.414934	0.453529
0.553712	0.270128	0.258786	0.414142	0.184455	0.258674	0.283053	0.554592	0.480728	0.0572338	0.0606705	0.0477686	0.0839801	0	0.0754717	0.117647	0	0.6418	0.463632	0.715006
0.640712	0.270128	0.258786	0.419536	0.0329344	0.192956	0.861059	0.530015	0.497931	0.0195336	0.396745	0.114413	0.135135	0	1	0.0588235	0	0.460635	0.646183	-0.0150477
0.700032	0.270128	0.300891	0.50452	0.0448858	0.145927	0.611661	0.407394	0.502059	0	0.301328	0.121222	0.202965	0	1	0	0	0.208754	0.451388	0.562681
0.753747	0.270128	0.374917	0.568416	0.245529	0.117258	0.56458	0.405857	0.50676	0	0.313662	0.121612	0.386965	0	1	0.147059	0	0.480996	0.457374	1.30029
0.305344	0.671936	0.0718892	0.628499	0.249859	0.697471	0.337316	0.611463	0.466482	0.301445	0.217736	0.128595	0.103711	0.608366	0.596457	0.294118	0	0.416069	0.739959	0.863663
0.312181	0.671936	0.0718892	0.698365	0.335694	0.730702	0.211193	0.644313	0.419016	0.322211	0.253036	0.0975416	0.0882201	0.571659	0.593658	0.147059	0	1	0.728457	-0.306101
0.330569	0.671936	0.0718892	0.662457	0.330116	0.630906	0.291949	0.548836	0.374631	0.26421	0.232015	0.108199	0	0.577414	0.633709	0.147059	0	1	0.814743	-0.105597
0.367269	0.671936	0.0718892	0.76652	0.335808	0.601113	0.428243	0.657927	0.336739	0.320569	0.971671	0.135333	0.00723436	0.608366	0.634843	0.235294	0	1	0.566962	0.222536
0.402663	0.671936	0.0718892	0.754555	0.354224	0.607044	0.41817	0.713045	0.300802	0.300258	0.337877	0.110715	0.0570188	0.532306	0.434559	0.176471	0	0.639689	0.569322	0.104064
0.355505	0.384692	0.0570097	0.379325	0	0.340861	0.552596	0.414594	0.480001	0.0769961	0.167272	0.167501	0.187343	0.45974	0.537336	0.205882	0	0.182301	0.445367	-0.334605
0.387479	0.384692	0.0575038	0.337767	0	0.309369	0.392065	0.385244	0.442005	0.0488325	0.102075	0.115408	0.309321	0.728382	0.766448	0.205882	0	0.101816	0.532699	0.239175
0.391239	0.384692	0.0571914	0.316074	0.0508488	0.296572	0.190333	0.362262	0.394392	0.0432175	0.346343	0.143876	0.332963	0.546462	0.688102	0.441176	0	0.325561	0.953809	-0.0353622
0.433068	0.384692	0.0461107	0.318602	0.192938	0.431704	0.468324	0.381823	0.362933	0.0683642	0.766988	0.0447734	0.334455	0.677201	0.862628	0.470588	0	0.47347	1	-0.396931
0.427546	0.384692	0.00209027	0.277921	0.202736	0.293837	0.129002	0.306327	0.311393	0.0435	0.188867	0.0817765	0.235993	0.593595	0.608262	0.176471	0	0.302499	1	-0.614422
0.544241	0.0621666	0.127939	0.127423	0.51634	0.169705	0.251898	0.213815	0.572431	0.0438358	0.0563414	0.791819	0.284353	0	0.42217	0.147059	0	0.377099	0.416348	-0.0143079
0.539368	0.0621666	0.132347	0.118332	0.747838	0.221292	0.133213	0.337382	0.520183	0.0496526	0.141561	0.635881	0.313183	0	0.126321	0.117647	0	0.404066	0.431267	0.201351
0.530254	0.0621666	0.132347	0.104715	0.734403	0.119058	0.105899	0.341125	0.465258	0.051025	0.278829	0.900736	0.0538207	0	0.39816	0.0588235	0	0.0667415	0.460531	-0.274298
0.512358	0.0621666	0.132347	0.114138	0.505245	0.0931008	0.0508545	0	0.405102	0.0143448	0.114476	1	0.071195	0	0.682193	0	0	0.20231	0.380997	-0.238639
0.567004	0.775617	0.156863	0.726107	0.854153	0	0	1	0.538981	0.0538367	0.250124	1	0.0382522	0	0.136824	0.147059	0	0	0.746457	0.363726
0.48904	0.87382	0.136797	0.794188	0.695025	0	0	0	0.440533	0	0.351066	0.792732	0.0263998	0	0.196681	0.117647	0	0	0.629758	0.210926
0.491215	0.87382	0.0997629	0.744212	1	0	0.179693	0.303969	0.392724	0.0195535	0.154249	0.671521	0.032236	0	0.42217	0.0588235	0	0	0.63028	0.344276
0.409045	0.87382	0.0997629	0.695782	0.838028	0	0	0	0.303409	0	0.0443274	1	0.0627878	0	0.186415	0	0	0	0.659383	0.62027
0.521654	0.482106	0.977003	1	0.780871	1	0.377622	1	0.214664	0.173376	0.547286	0.109734	0.432682	0	0.577913	0.205882	0	0.3266	0.942823	-2.273
0.524082	0.482106	0.975027	0.937871	0.795	1	0.181381	0.794055	0.167146	0.149305	0	0	0.343979	0	0.549784	0.117647	0	0.287346	0.821563	-0.707099
0.629996	0.482106	0.974848	0.988379	0.551468	0.888238	1	0.798078	0.194809	0.113963	0.801508	0	0.411287	0	0.538784	0.117647	0	0.194881	0.972053	-1.23533
0.679519	0.482106	0.975924	1	1	0.83969	0.530089	0.853757	0.188731	0.116946	0.423417	0	0.391887	0	0.641509	0.0588235	0	0.108893	1	-1.32015
0.749171	0.482106	0.976104	1	0.823171	0.918241	0.701388	0.700777	0.207765	0.0968528	0.342591	0.035379	0.335978	0.435446	0.25662	0.0882353	0	0.177574	1	-1.14575
0.166832	0.675898	0.429	0.722726	0.173066	0.113192	0.229525	0	0.355168	0	0.138555	1	0.178332	0	0.0355321	0.411765	0	0.498696	0.862897	-1.94861
0.147223	0.675898	0.429	0.721981	0.132994	0.0661501	0.0403584	1	0.307116	0	0.0934908	1	0.227013	0	0	0.352941	0	0.924224	1	-1.99488
0.549636	0.418688	0.559315	1	0	1	1	1	0.459921	0.139023	0.375033	0	0.451367	0	0	0.441176	0	0.168868	0.480621	0.0455937
0.213484	0.0444409	0.305107	0.118019	0.177934	0.709333	0.317185	0.645551	0.404714	0.171435	0.289131	0.214249	0.026883	0.435446	0.691749	0.588235	0	0.261231	0.450968	0.571111
0.506581	0.677281	0.159379	0.639279	0.414925	0.893642	1	0.515961	0.450673	0.0571047	0.00765927	0.180945	0.0104571	0.470697	0.64653	0.294118	0	0.0437199	0.370814	0.284627
0.466499	0.677281	0.159379	0.634107	0.568941	0.663219	0	0.425463	0.379299	0.0949125	0.224815	0.136272	0.0779201	0	0.42217	0.470588	0	0.136261	0.433017	-0.126178
0.508891	0.668113	0.159379	0.597	0.513899	0.676485	0.47278	0.435115	0.353981	0.0880834	0.47338	0.0970159	0.109872	0.559527	0.556838	0.352941	0	1	0.127553	0.898717
0.820002	0.926642	0.00930336	0.744458	0.339299	0.793153	0.17167	1	0.776509	0.098988	0.130872	0.0690782	0.207634	0	0.348892	0.117647	0	0.332817	0.529175	-0.0117114
0.843284	0.376257	0.553458	0.469814	0.229918	0.89758	0.327354	0.894183	0.755259	0.0941615	0.361206	0.0603301	0.290525	0	0.500485	0.0588235	0	0.300364	0.73877	0.377064
0.864814	0.283269	0.46782	0.897391	0.24385	0.886073	0.314599	0.810561	0.73281	0.104171	0.327669	0.068982	0.43591	0	0.40229	0	1	0.425981	0.693301	-1.24265
0.903242	0.37335	0.340046	0.598375	0.312093	1	0.441657	0.915881	0.733352	0.148023	0.366806	0.0298563	0.318557	0	0.507818	0.147059	1	0.534716	0.649146	-0.811215
0.740394	0.211298	0.609026	0.546402	0.205967	0.154597	0.231706	0.379334	0.689045	0	0.831495	0.11215	0.00191044	0	0.0425996	0.441176	0	0.535337	1	-0.492723
0.738329	0.211298	0.609026	0.457522	0.0827013	0.149467	0.151567	0.247488	0.637897	0	0	0.12095	0	0.330353	0.280922	0.294118	0	0.453258	1	-0.580573
0.719371	0.211298	0.609026	0.481186	0.187393	0.143366	0.0443406	0.460576	0.569829	0	0.557751	0.286337	0.0802763	0.421857	0.33434	0.470588	0	0.311839	0.944044	-0.691654
0.768417	0.159859	0.556959	0.620874	0.294005	0.142873	0.526193	0.335546	0.571395	0	0.59999	0.121873	0.0783626	0.407086	0.519245	0.117647	0	0.154617	1	-1.07675
0.738594	0.156158	0.438769	0.456364	0.38417	0.337884	0	0.897205	0.491062	0.0357731	0.391743	0.10492	0.101484	0.516862	0.392019	0.0588235	0	0.212985	0.680571	0.176027
0.701196	0.604634	0.400697	0.818724	0.156277	0.228295	0.247634	0.417059	0.699307	0.0634875	0.215449	0.504503	0.069554	0.235348	0.589953	0.676471	0	0.0422139	0.268999	-0.350235
0.701131	0.61156	0.39725	0.815579	0.345928	0.237466	0.164765	0.406657	0.650209	0.0573695	0.077796	0.540177	0.0197975	0.373018	0.663532	1	0	0.0536659	0.300824	-0.206966
0.699517	0.61156	0.39725	0.825535	0.288663	0.243295	0.154536	0.419274	0.599639	0.0636898	0.292219	0.468663	0.296613	0	0.690975	0.676471	0	0.525262	0.568558	0.533776
0.722814	0.61156	0.39725	0.847584	0.254633	0.21003	0.327471	0.408551	0.573235	0.0359584	0.399681	0.493276	0.137799	0	0.646126	0.205882	0	0.0671357	0.564613	0.943021
0.721988	0.3811	0.551906	0.877273	0.100002	0.356257	0.15973	0.677459	0.52338	0.0763487	0.565298	0.283177	0.00997672	0.273231	0.712809	0.117647	0	0.382941	0.517962	0.490939
0.68385	0.809628	0.12185	0.999774	0.356015	0.618993	0.399077	0.529318	0.683053	0.114898	0.459612	0.518342	1	0	0.638207	0.558824	0	0.123384	0.280024	-0.292216
0.790237	0.650588	0.102371	0.727136	0.742172	0.69294	0.36998	0.569554	0.595334	0.175868	0.372791	0	1	0.330353	0.533977	0	0	0.166728	0.428725	-0.483469
0.504537	0.493026	0.448294	0.94303	0.472689	0.977033	0.677304	0.539756	0.498497	0.118655	0	0.0296397	0.454055	0	0.0754717	0.0588235	0	0.198961	0	0.968903
0.561077	0.493026	0.448294	0.925511	0.685451	0.994513	0.588178	0.577026	0.485796	0.117718	0.389022	0.0227952	0.138152	0	1	0.0294118	0	0.226071	0	-0.238719
0.683044	0.493026	0.448294	0.891885	0.591524	0.880596	1	0.597257	0.535206	0.0880177	0.236814	0.0276953	0.14768	0	1	0.117647	0.792469	0.118283	0	0.381721
0.720851	0.486409	0.448294	0.833535	0.57091	0.899593	0.436815	0.590062	0.522255	0.102161	0.286488	0.0230578	0.402375	0.52476	1	0	0.812087	0.211882	0	-0.422073
0.958321	1	0.00599457	1	0.179475	0.231679	0.251877	0.514622	1	0	0.231566	0.0115609	0.181276	0.885329	0.177244	0.558824	0	0.355611	0.73841	0.126292
0.960004	1	0.00599457	1	0.323383	0.252192	0.176404	0.522198	0.958665	0	0.0512175	0.00454594	0.163427	0.917964	0.341485	0	0	0.216119	0.790964	-0.818367
0.970843	1	0.229056	1	0.216287	0.260888	0.238734	0.397357	0.925239	0	0.259342	0	0.196874	0.852894	0.535312	0	0	0.210966	0.82698	-1.02011
0.975859	1	0.229056	1	0.191853	0.305144	0.198812	0.439503	0.883501	0	0.348753	0	0.181589	0.978211	0.361893	0	0	0.577476	0.857164	0.0369922
0.980525	0.7295	0.229056	1	0.488363	0.573278	0.196445	0.791803	0.841295	0.0383829	0.630786	0	0.123088	0.963148	0.547669	0	0	0.366791	0.826293	0.578457
0.604498	0.375343	0.391046	0.573887	0.313507	0.757751	0.283906	0.506303	0.566733	0.0765025	0.297864	0.122563	0.0938899	0.565701	0.490566	0.205882	1	0.472038	0.382142	0.535935
0.631829	0.375343	0.402112	0.589811	0.272559	0.798952	0.35721	0.507266	0.539563	0.0837104	0.115068	0.0669291	0.00157291	0.330353	0.255755	0.205882	0	0.437427	0.430527	0.680255
0.63793	0.375343	0.402146	0.558612	0.325126	0.809365	0.206182	0.489229	0.495597	0.0855382	0.354787	0.0910578	0.160393	0	0.428894	0.441176	0	0.658672	0.456208	0.909351
0.674724	0.375343	0.337669	0.523641	0.305328	0.911278	0.314322	0.801386	0.429549	0.156668	0.773707	0.0776117	0.225456	0.330353	0.436035	0.176471	0	0.0480804	0.448006	0.887474
1	0.804896	0.0592505	0.855873	0.745525	0.0439488	0.948656	0.360795	1	0.00554653	0.0473741	0.283437	0.336225	0	0.490566	0.205882	0	0.00812666	1	0.803852
1	0.808135	0.0365491	0.920347	1	0.0336366	0.715157	0.622488	1	0	0.215434	0.292448	0	0.373018	0.150943	0.382353	0	0.0439273	1	0.419262
1	0.794668	0	0.963665	1	0.0915155	0.534431	0.819247	1	0.00233138	0.875766	0.197078	0.00177315	0.373018	0.372234	0.235294	0	0.137085	1	0.159156
1	0.79622	0.0131269	0.959082	1	0.0683591	0.54005	0.84244	1	0.00160349	0.205882	0.139885	0.000131809	0.577414	0.641509	0.294118	0	0.121652	0.60762	2.33153
0	0.637786	0.0351415	0.468749	0	0.177683	0	0	0.500291	0.118078	0.113897	0.722655	0.0389632	0.657206	0.33434	1	0	0.230335	0.269502	-1.17359
0	0.637786	0.0351415	0.466542	0	0.312048	0	0.344204	0.464233	0.168887	0.111347	0.511946	0.0479704	0.52476	0.617059	1	0	0.100863	0.235296	-1.25397
0	0.637786	0.0351415	0.466942	0	0.14769	0.0198902	0.364645	0.426521	0.283907	0.385483	0.593923	0.149804	0.435446	0.823312	0.823529	0	0.126055	0.31549	-1.85285
0	0.637786	0.0669583	0.466549	0	0.20705	0.0452427	0.376496	0.38748	0.56252	0.461651	0.615971	0.0953167	0.390905	0.42217	0.882353	0	0.141229	0.236236	0.204834
0.449612	0.558172	0.41332	0.85657	0.599444	1	0.333113	0.902985	0.51788	0.480297	0.625465	0.155884	0.178642	0	0.313827	0.382353	0	0.22866	0.105896	0.552212
0.493621	0.558172	0.41332	0.853358	0.608067	1	0.485625	0.956706	0.492161	0.347105	0.132661	0.0737633	0.11569	0	0.496023	0.264706	0.983104	0.134521	0.185838	1.04923
0.520061	0.558172	0.41332	0.756417	0.648743	1	0.350594	0.962609	0.458851	0.403691	0.370141	0.107811	0.0450267	0	0.391866	0.235294	0	0.0437211	0.234041	-0.660562
0.548766	0.558172	0.398643	0.708917	0.624805	0.987557	0.367448	0.842168	0.428347	0.393926	0.35902	0.0997858	0.166565	0.186509	0.474959	0.264706	0	0.0546089	0.248032	-0.0850432
0.321509	0.471715	0.292801	0.48769	0.25516	0.327324	0.194841	0.175179	0.274193	0.0198493	0.0707169	0	0.0637642	0	0.165356	0.294118	0	0.382053	0.453608	0.0947174
0.321657	0.471715	0.292801	0.582423	0.278142	0.410634	0.166179	0.440633	0.225195	0.0428079	0.235439	0	0.0147226	0	0	0.147059	0	0.154353	0.367716	0.918744
0.331197	0.471715	0.292801	0.589029	0.31446	0.462746	0.22975	0.678511	0.17866	0.0780763	0.51447	0	0.0713928	0	1	0.147059	0	0.106218	0.425189	0.615031
0.329833	0.471715	0.354	0.506413	0.326615	0.327007	0.156178	0.492675	0.129258	0.059212	0.228729	0.00560717	0	0	1	0.235294	0	0.112664	0.299964	0.119596
0.551321	0	0.311068	0.579437	0.0708455	0.287901	0.184315	0.530301	0.23393	0.056363	0.0522019	0.129241	0.28524	0	0.811321	0.264706	0	0.400531	0.453285	-0.636528
0.555136	0.368797	0.411198	0.88623	0.800592	0.271804	0.190704	0.522593	0.18749	0.0700354	0.364718	0.107582	0.209921	0	0.519245	0.235294	0	0.629625	0.466012	-0.394102
0.60101	0.368797	0.411198	0.860443	0.873475	0.276735	0.500549	0.50882	0.171762	0.0906335	0.511396	0.149835	0.177321	0	0.781709	0.264706	0	0.429035	0.553417	-0.848734
0.58645	0.365517	0.411198	0.857708	0.495134	0.189372	0.0715308	0.392926	0.111736	0.0868191	0.239249	0.22779	0.698447	0	0.816659	0.0882353	0	0.294545	0.460087	-1.1859
0.263868	0.524166	0.344637	0.99753	0	0.0970397	0.452142	0.822278	0.409771	0.110758	0.692288	0.588901	0.0397192	0	0.833874	1	0	0.0191236	0.328421	-0.149432
0.348078	0.524166	0.344637	0.796214	0.17264	0	0.463074	0.331359	0.281568	0.0497084	0.161897	0.681099	0.0975078	0	1	0.882353	0	0.515734	0.796755	-0.568133
0.371351	0.524166	0.344637	0.750147	0.0652187	0.0221668	0.327288	0.443831	0.240062	0.0562785	0.396539	0.481813	0.240456	0	0.172116	0.0882353	0	0.314092	0.889856	-0.590224
0.337833	0.434548	0.117129	0.374066	0.169503	0.236865	0.184848	0.2926	0.425674	0.0985128	0.192946	0.53677	0.0890987	0.805537	0.42217	0.558824	0	0.0144796	0.442398	-1.68026
0.331209	0.434548	0.117129	0.391505	0.17219	0.269283	0.121879	0.107003	0.374804	0.0452641	0	0.392024	0.0544888	0.790093	0.348336	0	0	0.106304	0.472259	-1.88851
0.319309	0.434548	0.117161	0.371318	0.221893	0.262784	0.0882155	0.373459	0.322675	0.0933863	0.593077	0.372234	0.110931	0.664136	0.519245	0	0	0.0521496	0.51795	-1.45613
0.319754	0.434548	0.0846381	0.348627	0.164923	0.287965	0.168154	0.347901	0.273751	0.104705	0.290056	0.268043	0.153227	0.730692	1	0	0	0.178031	0.588249	-1.37393
0.34047	0.434548	0.0357638	0.322452	0.271226	0.369511	0.308706	0.393403	0.230288	0.158504	0.694425	0.236746	0.319168	0.516862	1	0	0	0.0692856	0.725005	-1.20571
0.220112	0.190859	0.167616	0.343752	0.489401	0.38378	0.316573	0.455879	0.454146	0.768039	0.348533	0.405714	0.22288	0.435446	0.280922	0.558824	0	0.578357	0.183513	0.550044
0.226637	0.190859	0.16696	0.332801	0.499559	0.388043	0.209066	0.429579	0.405583	0.450735	0	0.306859	0.184127	0.598663	1	0	0	0.518104	0.102939	0.912015
0.233182	0.190859	0.16696	0.3357	0.495856	0.359375	0.2092	0.397433	0.357099	0.587483	0.602829	0.344012	0.290381	0.499871	0.519245	0	0	0.466431	0.168546	0.45178
0.190509	0.103121	1	0.154098	0.949558	0.102508	0.332071	0.515845	0.452995	1	0.199891	0.858309	0.0749579	0	0.641509	1	0	0.278563	0.435921	0.277802
0.353212	0.0439827	1	0.286267	0.917425	0.335078	1	0.564345	0.430248	0.470968	0.347333	0.284223	0.0130368	0	0.150943	1	0	0.190541	0.449024	0.518781
0.378721	0.0439827	1	0.34597	0.794856	0.228133	0.343715	0.540276	0.38976	0.462099	0.523095	0.228295	0.0448889	0	0.0754717	0.794118	0	0	0.520986	0.306014
0.398428	0.0439827	1	0.286976	0.892438	0.363387	0.301421	0.625854	0.348149	0.43976	0.22966	0.117847	0.0417583	0	0.0754717	0.264706	0	0.213083	0.528435	0.555552
0.476392	0.547169	0.00578362	0.43537	0.243909	1	1	0.478554	0.482608	0.218368	0.333336	0.179647	1	1	0.449762	1	0	0.313603	0.705388	-0.138549
0.658684	0.446441	0.0244705	0.412813	0.777722	1	0.645863	0.601183	0.464317	0.207141	0.263386	0	1	0.546462	0.663061	0.470588	0	0.0195987	0.736848	-0.186195
0.703429	0.446441	0.062647	0.607878	0.952203	1	0.491503	0.638428	0.456265	0.194119	0.511357	0	1	0.856212	0.789919	0.294118	0	0.344985	0.811913	-0.846265
0.625029	0.500578	0.168562	0.761296	0.237836	0.717131	1	0.633127	0.58303	0.0449925	0.182618	0.181643	0.101302	0.499871	0.413803	0.588235	0	0.223691	0.611723	0.647302
0.619118	0.498992	0.170013	0.75152	0.328985	0.222677	0.126483	0.398169	0.529223	0.0282896	0	0.217702	0.261239	0	0.255755	0.294118	0	0.0731059	0.630113	0.595589
0.75719	0.807545	0.0416231	0.757066	0.039033	0.270328	0.282168	0.519919	0.755561	0.0590295	0.42287	0.341907	0.0263017	0	0.413489	1	1	0.0971583	0.567548	-0.139569
0.785239	0.807545	0	0.692444	0.207541	0.279425	0.362552	0.53584	0.736877	0.0410537	0.000655657	0.328458	0.0680384	0.516862	0.504462	1	1	0.2555	0.687983	0.212472
0.785448	0.807545	0.0207363	0.708804	0.215645	0.265436	0.166588	0.509564	0.688074	0.0426156	0.404381	0.350181	0.0486631	0.373018	0.269089	1	0	0.143147	0.873882	0.616513
0.300729	0.299526	0.0676047	0.459818	0.651334	0.359556	1	0.476379	0.465471	0.265553	0.333707	0.502461	0.500449	0	0.654146	0.294118	0	0.111439	0.218792	1.53193
0.30606	0.299526	0.068266	0.425049	0.530054	0.337651	0.200946	0.404261	0.417607	0.24923	0.114569	0.208294	0.439027	0	0.453501	0.147059	0	0.0785024	0.212333	1.17533
0.327933	0.240224	0.0799033	0.41085	0.701671	0.330815	0.317091	0.496886	0.373926	0.349389	0.746674	0.183657	0.944665	0	0.94302	0.147059	0	0.150253	0.285835	0.413299
0.361853	0.205418	0.0885595	0.350997	0.754285	0.330289	0.406872	0.500468	0.334939	0.312067	0.388038	0.191877	0.455072	0	0.714652	0.235294	0	0.157973	0.424643	0.0182193
0.41588	0.108414	0.258258	0.401654	0.778221	0.49522	0.567175	0.562317	0.306285	0.278216	0.425505	0.175208	1	0.186509	0.724495	0.176471	0	0.0513302	0.365938	0.895958
0.210162	0.569151	0.489078	0.255699	0.0660095	0.418464	0.520835	0.724636	0.45358	0.314114	0.212813	0.297312	0.0866008	0.539531	0.538784	0.147059	0	0.828679	0	0.312257
0.183222	0.569151	0.489078	0.167013	0.0617326	0.311873	0	0.478274	0.403925	0.311481	0.00333338	0.273486	0.079567	0.516862	0.208982	0.117647	0	0.852122	0	-0.186823
0.167048	0.569151	0.489078	0.122643	0.243889	0.355492	0.061497	0.394203	0.355161	0.325673	0.224228	0.371804	0.232334	0.45974	0.44682	0.0588235	0	0.408884	0.167487	-0.274333
0.175044	0.503768	0.533748	0.129086	0.586741	0.419916	0.219119	0.458068	0.305932	0.269912	0.28775	0.324127	0.15977	0.480989	0.40229	0	0	1	0.218046	1.01615
0.184023	0.331576	0.672409	0.21236	0.623638	0.433743	0.225872	0.457357	0.25682	0.315201	0.571798	0.3833	0.181114	0.235348	0.705432	0.147059	0	0.373297	0.19639	-0.112843
0.540526	0.393572	0.364865	0.947658	0.963181	0.0850626	0.343288	0.413675	0.471907	0.030201	0.103322	0.445382	0.131449	0	0.42217	0.5	0	0.487255	0.423416	0.369554
0.547326	0.32369	0.547895	0.922322	1	0.105259	0.210943	0.344172	0.427382	0.0696633	0.460437	0.341217	0.0870444	0	0.358491	0.411765	0	0.57935	0.443967	0.0186918
0.550842	0.32369	0.547895	0.820179	0.992552	0.187355	0.188691	0.328415	0.380712	0.0638583	0.165089	0.308333	0.0502464	0	0.641509	0.205882	0	0.960689	0.412328	-0.453365
0.143971	0.667613	0.314956	0.650249	0	0.0495903	0.406893	0.301151	0.405418	0.0474418	0.0090707	0.820456	0.000829392	0	0.121316	0.235294	0	0.0889396	0.510327	-0.282503
0.108114	0.667613	0.314956	0.650901	0	0	0	0	0.360228	0	0.0215465	1	0	0	1	0.147059	0	0.18525	0.435707	0.219313
0.13781	0.667613	0.266592	0.635074	0	0	0.211394	0.430206	0.209769	0.0965512	0.733031	1	0	0	0.105263	0.0882353	0	0.114851	0.419986	-0.242779
0.300717	0.336678	0.0682856	0.433466	0	0.375324	0.746326	0.77052	0.465469	0.281438	0.246123	0.801755	0.878181	0.571659	1	0.235294	0	0.608021	0.608938	0.518944
0.361429	0.317421	0.0682856	0.405902	0.00689689	0.32533	0.623523	0.590675	0.43287	0.173114	0.178442	0.398194	1	0.706045	0	0.147059	0	0.287092	0.531915	-0.352266
0.385935	0.317536	0.0682856	0.400798	0.110126	0.248206	0.336326	0.608515	0.392394	0.165551	0.361787	0.533963	1	0.52476	0.280922	0.0294118	0	0.619733	0.561586	-0.333974
0.376642	0.313908	0.0682856	0.346228	0.24473	0.282348	0.104763	0.48755	0.339983	0.18621	0.274838	0.345645	1	0.499871	0.474959	0.0882353	0	0.227419	0.387571	-0.412045
0.399719	0	1	0.515133	0.293042	0.115364	1	0.67316	0.495765	0.190257	0.427582	0.443168	0.0728071	0	0.684583	0.147059	0	0.254806	0.48202	-1.45861
0.440003	0	0.86898	0.477173	0.502028	0.0763827	0.456154	0.627828	0.464228	0.109633	0.0225567	0.45332	0.18552	0	0.689257	0.117647	0	1	0.484211	-0.427599
0.440538	0.0598124	0.31369	0.46035	0.507465	0.0397672	0.168755	0.200693	0.415447	0.0566345	0.298734	0.639107	0.0794435	0.186509	0.737887	0.0588235	0	0.290401	0.455723	-2.22481
0.415311	0.0598124	0.31369	0.466388	0.578744	0.0557895	0.00643104	0.368002	0.355077	0.119749	0.517581	0.589852	0.115344	0.373018	0.752621	0	0	0.0360593	0.353735	0.83816
0.417936	0.0598124	0.424965	0.511242	0.565937	0.0755423	0.182707	0.346296	0.307168	0.142288	0.406274	0.577001	0.20424	0.390905	0.675781	0.147059	0	0.115627	0.397367	-0.730824
0.452708	0.989248	0.0503195	0.901923	0.963701	0.445275	0.474571	0.658252	0.519403	0.283408	0.362534	0.441683	0.102498	0.634536	0.102266	0.205882	0	0.271212	0.0845484	1.29857
0.478369	0.989248	0.0871631	0.984375	0.945927	0.47288	0.34483	0.652078	0.483677	0.254586	0.249344	0.247567	0.194945	0.565701	0.682193	0.117647	0	0.283549	0.00535125	0.99132
0.504402	0.989248	0.150923	1	0.906215	0.462753	0.347586	0.760548	0.449383	0.303598	0.481019	0.321335	0.160165	0.613018	0.298272	0.117647	1	0.167917	0.206607	0.91426
0.52607	0.989248	0.0946162	0.896371	0.851198	0.370753	0.315602	0.601223	0.41357	0.228992	0.165445	0.348424	0.316197	0.657206	0.687271	0.0588235	1	0.106135	0.211324	0.927951
0.549817	0.989248	0.117014	0.937704	0.896465	0.381092	0.330761	0.65554	0.38002	0.272948	0.54741	0.305984	0.443763	0.64998	0.497967	0.0882353	0	0.249399	0.246058	0.864296
0.249733	0.13021	0.993363	0.365841	0.393951	0.453893	0.323584	0.496113	0	0.175129	0.0846235	0.306772	0.308296	0.435446	0.321648	0.176471	0	0.41207	0.0991923	0.277518
0.291749	0.13021	0.993363	0.368723	0.458871	0.455982	0.469803	0.532416	0	0.120705	0.0969368	0.129173	0.211803	0.435446	0.381101	0.0588235	0	0.649693	0.190567	-0.260965
0.295979	0.13021	0.993363	0.34735	0.490774	0.388223	0.193499	0.545808	0	0.134159	0.543973	0.144724	0.212908	0.435446	0.682193	0.0294118	0	0.51873	0.412187	0.504263
0.330414	0.13021	0.993363	0.336735	0.756937	0.51571	0.41081	0.629593	0	0.146936	0.536666	0.103352	0.221165	0.435446	0.42217	0.117647	0	0.643787	0.481216	0.192707
0.333448	0.13021	0.993363	0.336402	0.730442	0.587833	0.185455	0.559059	0	0.152212	0.282217	0.0470033	0.436986	0.480989	0.492375	0	0	0.881478	0.400549	0.211312
1	0.913267	0.331926	1	0.827439	0	0.285095	0.422042	0.644591	0	0.264609	0.717022	0.23694	0	0.901587	0.0588235	1	0.147212	0.423697	-0.589245
1	0.913267	0.331926	1	0.575255	0	0.235209	0.464971	0.611436	0	0.351064	0.636849	0.241052	0	0.920751	0.0882353	1	0.0614544	0.427663	0.195966
0.453946	0.670305	0.235553	0.997739	0.695846	0.280715	0.143848	0.408551	0.127737	0.113185	0.336533	0.168925	0.213242	0	1	0.0588235	0	0.355821	0.364601	-0.614264
0.785658	1	0.0686648	1	0.561143	0.390247	0.484264	0.50257	0.492167	0.0130383	0.375219	0.422822	0.387347	0	0.372234	0.558824	0	0.252742	0.454498	-0.295987
0.846594	1	0.0686648	1	0.657194	0	0.625443	0.520828	0.514116	0.00223501	0.0330586	0.261489	0.311153	0	0.25142	0	0	0.226144	0.442407	-1.22822
0.865267	1	0.0686648	1	0.657194	0	0.293996	0.528784	0.488205	0.000568953	0.373782	0.246654	0.301976	0.186509	0.458412	0.323529	0	0.444089	0.45675	-1.73683
0.873276	1	0.0686648	1	0.650021	0	0.219205	0.395236	0.449283	0.00488508	0.176243	0.296857	0.404739	0	0.0754717	0.441176	0	0.658352	0.449624	-0.745263
0.883999	1	0.0686648	1	0.597489	0	0.237933	0.518481	0.413976	0.0186455	0.38353	0.287162	0.630954	0	1	0	0	0.629066	0.455322	-0.697406
1	1	0.0522005	0.950278	1	0.0808648	0.683138	0.755221	0.377913	0.0386499	0.438375	0.0183062	0.0362471	0	0.34214	0.205882	0	0.173846	0.953477	-1.48958
1	1	0.0522005	0.968491	1	0.0621535	0.597158	0.802268	0.437204	0.0306078	0.241494	0.0203498	0	0.373018	0.377462	0.117647	0	0.398893	0.902594	-0.511315
1	0.882536	0.0642426	0.960486	1	0.0279278	0.89388	0.579409	0.570525	0.0328437	0.41699	0.0228881	0.0796976	0	0.467032	0.117647	0	0.340323	0.875742	0.544446
1	0.881515	0.0642426	0.931923	1	0.0306684	0.471924	0.464196	0.611944	0.0203757	0.107257	0.00725753	0.109761	0.235348	0.372234	0.0588235	0	0.260809	0.548179	1.46204
0.480388	0.692101	0.0024034	0.754432	0.625625	0.202124	1	0.697999	0.53381	0.533273	0.921236	0.526347	0.076174	0.235348	0.834131	0.382353	1	0.0342597	0.303314	-0.747339
0.525251	0.692101	0.00333693	0.659272	0.568754	0.2107	0.492443	0.835617	0.511124	0.345425	0.0932037	0.169111	0.0518446	0.273231	0.820407	0.264706	0	0.334664	0.354058	-0.606474
0.587877	0.692101	0.0152719	0.702758	0.644062	0.113292	0.639953	0.632568	0.505077	0.244752	0.678571	0.225734	0.0849125	0.390905	0.819088	0.235294	0	0	0.475363	-0.393103
0.607176	0.692101	0.0255729	0.654817	0.673611	0.146893	0.298487	0.813427	0.470746	0.357113	0.596779	0.172777	0.181451	0.390905	0.824359	0.264706	1	0.622137	0.402395	0.429486
0.634881	0.692101	0.0299891	0.665063	1	0.224368	0.359994	0.850042	0.444021	0.369871	0.377515	0.0931801	0.189579	0.390905	0.850533	0.0882353	0	0.376608	0.362045	1.53119
0.420284	0.453972	0.175014	0.612787	0.353388	0.204438	0.143555	0.551642	0.553359	0.0546158	0	0.145898	0.176596	0	0.519245	0.382353	0	0.610589	0.411339	0.0443693
0.461581	0.453972	0.175014	0.603305	0.162772	0.143305	0.464125	0.528145	0.523868	0.066072	0.594071	0.152353	0.294052	0	0.682193	0.235294	0	0.171487	0.389045	0.724533
0.476729	0.110223	0.368492	0.310567	0.305709	0.119671	0.268902	0.575003	0.482789	0.0401688	0.123357	0.141692	0.166141	0	0	0.294118	0	0	0.381047	0.625379
0.47631	0	0.520378	0.136988	0.276697	0.159792	0.162428	0.539209	0.433528	0.121338	0.953953	0.130274	0.161367	0	0.72674	0	0	0.12201	0.157906	0.962103
0.0520932	0.315156	0.223759	0.297967	0.487798	0.573463	0.377564	0.744727	0.518086	0.571586	0.341423	0.743129	0.258208	0.868871	0.568127	0.382353	0	0.23255	0.245304	-1.64278
0.0628787	0.33109	0.216795	0.365219	0.483431	0.539394	0.238361	0.634006	0.466531	0.384692	0.191169	0.503389	0.342078	0.854007	0.474959	0.264706	0	0.249928	0.171899	-2.49297
0.0846208	0.339251	0.213371	0.353299	0.430591	0.500787	0.316137	0.582638	0.413069	0.276848	0.24339	0.500466	0.182244	0.88988	0.280922	0.235294	0	0.46782	0.325229	-2.3238
0.0796148	0.325321	0.213371	0.325688	0.356015	0.429065	0.132352	0.69511	0.364975	0.345191	0.409876	0.534586	0.226124	0.951685	0.280922	0.264706	0	0.699451	0.357332	-1.38345
0.120608	0.308994	0.213371	0.404201	0.42252	0.560216	0.461732	0.731467	0.309584	0.380811	0.899282	0.508683	0.27633	1	0.634451	0.0882353	0	0.677635	0.370496	-1.22799
0.592765	0.0927221	0.324148	0.108041	0.615848	0.142718	0.483454	0.406603	0.704875	0.044105	0.138173	0.521352	0	0	0.0754717	0.176471	0	1	0.346871	-0.376443
0.570929	0.0150724	0.423772	0.0937544	0.676049	0.171323	0.0268131	0.444397	0.639835	0.0376022	0.109896	0.487882	0.0347236	0	0.280922	0.0588235	0	0.870301	0.338961	-0.521811
0.571692	0.102692	0.324148	0.116846	0.572481	0.170875	0.170272	0.467886	0.591344	0.0362176	0.370892	0.564367	0.0577001	0	1	0.0294118	0	0.606532	0.385203	-0.613337
0.585555	0.102692	0.324148	0.102463	0.592162	0.183571	0.259847	0.450442	0.552388	0.0391648	0.401008	0.520857	0.075791	0	0.42217	0.117647	0	0.692643	0.396923	-0.866379
0.416907	0.0603575	0.471281	0.38408	0.0708455	0.116098	0.213719	0	0.35576	0	0.13799	1	0.108705	0.794876	0.0349518	0.205882	0	0.220854	0.498874	-0.324154
0.347742	0.0496411	0.488521	0.349877	0.059022	0.132646	0	0	0.281466	0	0	0.693595	0.078713	0.55312	0.0498615	0.117647	0	0	0.521422	-0.145641
0	0.328746	0.16677	0.235834	0.199079	0.30457	0.325047	0.534096	0.563949	0.241966	0.0635456	0.596471	0	0.608366	0.132541	0.382353	0	0.371399	0.285312	-1.83205
0	0.348496	0.160213	0.271927	0.192757	0.292117	0.290383	0.288117	0.506535	0.158121	0.148384	0.42483	0.321966	0.593595	0.280922	0.264706	0	0.0297549	0.415424	-1.07258
0	0.348496	0.160213	0.255751	0.266426	0.242411	0	0	0.470189	0.126944	0.191463	0.597262	0.327207	0.642434	0	0.235294	0	0.161933	0.661313	-0.999644
0	0.348496	0.160213	0.249216	0.406577	0.309032	0.491698	0.388338	0.400872	0.132512	0.412979	0.453451	0.250384	0.732971	1	0.264706	0	0.377564	0.476121	-0.433367
0.00701809	0.348496	0.123484	0.44381	0.53029	0.450254	0.502777	0.549824	0.334798	0.430839	1	0.327199	0.613507	0.692235	0	0.0882353	0	0.0979062	0.668841	-0.264201
0.181914	0.0875594	0.927383	0.452849	0.261552	0.245722	0.359182	0.747797	0.10972	1	0.141097	0.692441	0.0320616	0	0.389741	0.441176	0	0.256246	0.0269224	-0.382664
0.234134	0.0878161	0.926732	0.574159	0.272933	0.297471	0.552215	0.898407	0.0629757	1	0.443201	0.272664	0.0423368	0	0.217683	0.294118	0	0.344387	0.0554933	-0.449665
0.271249	0.0858135	0.926732	0.611336	0.272933	0.279869	0.431454	0.870823	0.018626	1	0.693663	0.28734	0.0519783	0	0.561746	0.470588	0	0.232987	0.0993613	-0.519066
0.33833	0.0857384	0.926732	0.445315	0.272933	0.31297	0.678696	0.948698	0	1	0.663947	0.232925	0.0464626	0	0.410393	0.117647	0	0.240845	0.045626	-0.268307
0.371604	0.0866509	0.92422	0.413914	0.366095	0.194544	0.40194	0.737257	0	0.943202	0.0984527	0.276679	0.0437658	0.45974	0.534681	0.0588235	0	0.644742	0.0971303	0.246891
0.419624	0.0384368	0.6307	0.410015	0.804795	0.592189	0.736177	1	0.602107	0.426826	1	0.764875	0.757385	1	0.704589	0.205882	0	0.251608	0.232484	0.794985
0.490208	0.0613786	1	0.439608	0.896213	0.385542	0.709675	0.869113	0.588295	0.210972	0.0479128	0.243175	0.639539	1	0.743299	0.117647	0	0.360345	0.226989	1.40741
0.476551	0.0331043	0.642576	0.467831	0.872773	0.275	0.0771708	0.462311	0.531728	0.270692	0.503008	0.292731	0.474288	1	0.39373	0.117647	0	0.451873	0.391064	1.70453
0.518736	0.0337462	1	0.542149	0.903985	0.341737	0.47114	0.555835	0.507067	0.246839	0.341505	0.337592	0.560186	1	0.725864	0.0588235	0	0.37939	0.460781	0.838851
0.547553	0.9293	0.0634867	0.924849	0.666971	0.583454	0.811051	0.392734	0.672709	0.0745307	0.207462	0.260211	1	0	0.847547	0.382353	0	0.28237	0.354876	1.59227
0.599569	0.954502	0.0614019	0.904903	0.684453	0.444142	0.550528	0.46098	0.661008	0.0906186	0	0.196009	0.975819	0.235348	0.64653	0.264706	0	0.265818	0.353058	1.07101
0.603954	0.954502	0.0113937	0.822245	0.74676	0.385073	0.19455	0.572642	0.615348	0.117116	0.351492	0.185607	0.832794	0	0.777343	0.235294	0	0.18877	0.409292	1.25368
0.634672	0.936304	0.00202815	0.765819	0.766642	0.379933	0.382564	0.538546	0.590952	0.078873	0.0933837	0.142921	0.935716	0	0.519245	0.264706	0	0.0561774	0.394517	-0.709847
0.674191	0.8775	0.0118086	0.745453	0.872851	0.58634	0.45017	0.639083	0.576172	0.112544	0.854094	0.0857155	0.923645	0.235348	0.721019	0.0882353	0	0.118249	0.419787	1.27314
0.415637	0.315322	0.339437	0.495739	0.487854	0.369198	0.446718	0.320586	0.600392	0.0456502	0.200421	0.432339	0.334234	0.571659	1	0.382353	0	0	0.577341	0.916565
0.34401	0.315322	0.339437	0.494649	0.444038	0.468302	0	0	0.525529	0	0	0.23174	0.166361	0.603584	0	0.264706	0	0.0337354	0.448594	0.565452
0.304059	0.315322	0.339437	0.455566	0.481724	0.603149	0	0.299461	0.466197	0.0798986	0.388481	0.151904	0.0640931	0.703371	0	0.235294	0	0.00130167	0.56393	0.230304
0.298624	0.315322	0.339437	0.42742	0.4278	0.527645	0.129566	0	0.415989	0	0.174225	0.176965	0.0198559	0.68638	0.0754717	0.264706	0	0.0650272	0.794708	0.498699
0.305959	0.586011	0.00906911	0.0580674	0.384069	0.301927	0.570369	0.923358	0.515655	0.431262	0.591789	0.472459	0.0301248	0	0.42217	0.382353	0	0.181389	0.226157	0.0468848
0.331963	0.586011	0.00906911	0	0.275639	0.260404	0.347367	0.549982	0.473079	0.190904	0	0.34067	0	0	1	0.264706	0	0.506492	0.301458	-0.0512577
0.361626	0.565374	0.00906911	0	0.351788	0.259046	0.374634	0.597463	0.432934	0.236641	0.634556	0.442739	0.0223314	0	0	0.235294	0	0.607321	0.312028	-0.0552192
0.373668	0.527415	0.0329509	0	0.145641	0.242634	0.247094	0.580447	0.387971	0.305618	0.404289	0.395162	0.130978	0	0.0754717	0.264706	0	1	0.282401	-0.662242
0.384277	0.527782	0.00375378	0	0.145641	0.164174	0.237137	0.346525	0.342745	0.235925	0.250994	0.499033	0.033527	0	0.0132658	0.0882353	0.989755	0.425903	0.265154	0.378045
0	0.0777337	1	0.308378	0.741354	0.314562	0.176034	0.00745356	0.271333	0.157217	0	0.805555	0.102005	0	0.280922	0.382353	0	0.168627	0.574213	0.887019
0	0.0777337	1	0.502479	0.792065	0.436023	0	0	0.256855	0.105005	0.101908	0.463536	0.158203	0	0.280922	0.264706	0	0.0722845	0.732574	0.66031
0.224866	0.0724604	0.420118	0.0302534	0.26184	0	0.251059	0.282831	0.503517	0.122785	0.13406	1	0.363442	0.407086	0.617059	0.235294	0	0.982854	0.267015	-0.989739
0.222831	0.0724604	0.420118	0	0.344838	0	0.151761	0.300968	0.454334	0.12206	0.296434	1	0.149923	0.407086	0.49804	0.264706	0	0.991704	0.267879	-0.198127
0.254561	0.0724604	0.354108	0	0.418945	0	0.390214	0.307467	0.408485	0.109222	0.399885	1	0.16991	0.435446	0.699288	0.176471	0	1	0.317217	-0.581613
0.262132	0	0.707105	0	0.299475	0	0.216213	0.275158	0.360485	0.140918	0.525195	1	0.258215	0.480989	1	0.147059	0	0.357035	0.281459	-0.354103
0.242287	0	0.707105	0	0.301196	0	0.0389135	0.745818	0.308962	0.18373	0.186154	1	0.307673	0.435446	0.885214	0.0882353	0	1	0.267513	-1.36098
0.996341	0.147215	1	0.477566	0.745525	0.839447	0.397693	0.41563	1	0.112851	0.345199	0.0755414	0.466956	0.373018	0.491242	0.205882	0	0.0696628	0.905066	0.0798582
1	0.147215	1	0.500515	0.765227	0.911592	0.590613	0.675822	1	0.117389	0.171108	0.0456182	0.257047	0.577414	0.45902	0.382353	0	0.0152948	0.733757	0.144882
1	0.147215	1	0.468319	0.775382	0.807838	0.462448	0.563231	1	0.10001	0.318817	0.0271963	0.407954	0.621955	0.466217	0.235294	0	0	0.827844	0.192731
1	0.147215	1	0.443342	0.656433	0.725781	0	0.0901251	1	0.069145	0.143987	0.0278518	0.465463	0.593595	0.49804	0.294118	0	0.0623604	0.640191	0.613385
1	0.127966	0.970923	0.483494	0.573454	0.428935	0	0	0.992571	0	0	0.101321	0.308831	0.78181	0.499282	0	0	0.0318203	0.596781	0.216062
0.443053	0.194129	0.207587	0.651779	1	0.534929	0.613081	1	0.416641	0.96585	0.558381	0.190685	0.270726	0.480989	0	0.205882	0	0.158027	0	1.06215
0.491172	0.194129	0.221119	0.527154	1	0.515386	0.518663	1	0.392699	0.573999	0	0.0912679	0.233149	0.235348	0	0.117647	0	0.156731	0	-0.189747
0.48693	0.194129	0.40289	0.584799	1	0.367794	0.137319	0.630274	0.341281	1	0.43181	0.214402	0.26569	0	0	0.117647	0	0.149001	0	-0.717798
0.522082	0.194129	0.443697	0.743323	1	0.33514	0.416317	0.975369	0.313002	1	0.673146	0.27294	0.178996	0.353022	1	0.0588235	0	0.152607	0.0146373	-0.485704
0.561783	0.201652	0.507671	0.710071	1	0.356594	0.451589	1	0.290146	0.936181	0.205241	0.126937	0.24934	0.532306	1	0.0882353	0	0.121698	0.164262	-0.2743
0.244822	0.0885607	0.802251	0	0.619943	0.393721	0.246112	0.44272	0.505379	0.297567	0.429505	0.700464	0.155744	0.330353	0.682193	0.705882	0	0.464485	0.166097	-0.48379
0.271122	0.0746527	0.801512	0	0.655349	0.386693	0.34956	0.446072	0.45992	0.185453	0.0546209	0.214357	0.148957	0.373018	0.0754717	0.0588235	0	0.555622	0.213636	-0.511824
0.308061	0.0746527	0.801512	0.16735	0.771674	0.467099	0.430091	0.590711	0.41806	0.209219	0.55536	0.161753	0.165355	0.273231	1	0.5	0	0.397037	0.382829	-0.699294
0.36183	0.0733926	0.801512	0	0.793316	0.439739	0.565028	0.730283	0.383965	0.231506	0.59328	0.0868362	0.178022	0.373018	0.519245	0.0882353	0	0.574416	0.35954	0.459985
0.416406	0.0720535	0.801512	0.340596	0.817701	0.406734	0.57174	0.728393	0.355546	0.348218	1	0.0962503	0.16295	0	0.198335	0.205882	0	0.503674	0.343388	0.0865777
0.300867	0.410439	0.250404	0.609614	0.190606	0.166705	0.298025	0.44571	0.56357	0.147813	0.177046	0.431804	0.177301	0.421857	0.569814	0.235294	0	0.454553	0.741798	-0.387217
0.301125	0.410439	0.184166	0.62117	0.190606	0.193298	0.166914	0.447594	0.514592	0.142318	0.140861	0.39226	0.104664	0.582981	0.522916	0.147059	0	0.492405	0.742281	-0.13544
0.318283	0.410439	0.129293	0.474457	0.256718	0.191073	0.283165	0.434507	0.469525	0.114847	0.267919	0.405563	0.230836	0.716337	0.502424	0.0294118	0	0.502083	0.707529	-0.443588
0.319665	0.410439	0.0711025	0.490374	0.274987	0.156163	0.174395	0.377393	0.420833	0.0912183	0.238796	0.373221	0.310285	0.588371	0.461494	0.0882353	0	0.53199	0.632069	-0.114331
0.153871	0.0616037	0.994572	0.377411	0.229628	0.149881	0.357561	0.372247	0.551878	0.314661	0.166723	1	0.166438	0	0.633709	0.205882	0	0.357747	0.0500039	-0.412374
0.0972595	0.0616037	0.994572	0.387637	0.229628	0.153452	0	0.368735	0.508965	0.259841	0.0377399	0.779957	0.268167	0	0.519245	0.117647	0	1	0.0380713	-0.674636
0.0905267	0.0616037	0.994572	0.379561	0.229628	0.114638	0.121173	0.20962	0.461051	0.279281	0.381613	0.473475	0.196219	0.390905	1	0.117647	0	0.634491	0.0318427	-0.417759
0.241638	0.0616037	0.994572	0.372698	1	0.663934	1	1	0.406964	0.797232	1	0.22489	0.137768	0.435446	0.0684693	0.0588235	0	0.0993135	0.0146774	0.412858
0.345321	0.0616037	0.960282	0.355893	1	0.558653	1	1	0.378811	0.652256	0.262824	0.2127	0.137825	0.490692	0.546651	0.0882353	0	0.299041	0	-0.10989
0.316731	1	0.0190832	1	0.653366	1	0.431213	1	0.420109	0.445661	0.6328	0.0973015	0.158806	0.670794	0.280922	0.382353	0	0.478619	0.725585	0.511202
0.352089	1	0.0283836	1	0.890509	1	0.4179	1	0.380864	0.482112	0.506401	0.0332971	0.150113	0.657206	0.42217	0.264706	0	0.21066	0.776492	0.667512
0.377959	1	0.0471261	1	0.956466	1	0.346376	1	0.340451	0.634725	0.607967	0.0210646	0.228778	0.831496	0.372234	0.235294	0	0.325026	0.847966	0.448679
0.386763	1	0.0399101	1	0.916249	1	0.224672	0.991604	0.294632	0.628221	0.315271	0.0189469	0.3367	0.811342	0.42217	0.264706	0	0.537939	0.551666	3.31297
0.416148	1	0.073102	1	0.810204	1	0.372546	0.988743	0.257365	0.558158	0.174328	0.0284819	0.18951	0.88898	0.0142707	0.0882353	0	0.326434	0.626616	-0.313004
0.0234659	0.0438424	0.636209	0.415451	0	0.0753812	0.115496	0.52443	0.57485	1	0.183282	1	0.00197473	0	0.0754717	0.205882	0	0.971194	0.435412	-1.41421
0.0256225	0.0438424	1	0.456533	0	0.0751318	0.179568	0.491374	0.52518	0.92153	0.0614188	1	0	0	0.498857	0.205882	0	1	0.438135	-1.41421
0.0379497	0.0438424	1	0.46475	0	0.0813335	0.24909	0.51516	0.47268	0.995059	0.376983	1	0	0	0.524731	0.441176	0	1	0.439777	-1.41421
0.0361243	0.0438424	1	0.494512	0	0.000867769	0.153144	0.348317	0.424141	0.979301	0.321798	1	0.00175489	0	0.582333	0.470588	0	0.629526	0.447494	-1.41421
0.0234267	0.0438424	1	0.616541	0	0	0.0831936	0.23021	0.378721	0.887747	0.294939	1	0	0	0.732083	0.176471	0	0.617674	0.497186	-1.41412
0.130549	0.00692351	0.78475	0.755218	0.236798	0.9827	0.437585	0.985767	0.11237	0.51188	0.855087	0.333117	0.411894	0.903676	0.396374	0.205882	0	0.0966639	0.42394	-2.48881
0.185314	0.00413479	0.78475	0.498876	0.299599	0.843967	0.573314	1	0.0606808	0.255361	0	0.0888815	0.303727	1	0.0514544	0.117647	0	0.196822	0.4504	-1.23515
0.214291	0.00692351	0.78475	0.501902	0.30954	0.648321	0.369491	0.994184	0.0124782	0.291996	0.648905	0.104864	0.45543	1	0.206766	0.117647	0	0.203499	0.59042	-1.49336
0.167005	0	0.946637	0.590328	0.11215	0.747214	0.591211	0.692503	0.404198	0.172567	0.196512	0.198449	0.434443	0	0.54145	0.294118	0	0.103258	0.27735	0.271018
0.246242	0	1	0.458568	0.182725	0.498108	0.788171	0.551991	0.358435	0.0900242	0	0.0628915	0.338025	0	0.826979	0.5	0	0.308803	0.30517	0.2017
0.310585	0	0.975835	0.354675	0.20225	0.462969	0.654803	0.511795	0.320573	0.12162	1	0.064536	0.391334	0	0.887644	0.411765	0	0.485226	0.567804	-0.0952148
0.387973	0	0.975835	0.216916	0.393768	0.415321	0.771155	0.388508	0.295085	0.0793187	0.158999	0.0656813	0.475432	0	1	0.205882	0	0.265478	0.361495	0.288418
0.399588	0	0.932701	0.544819	0.579484	0.50952	0.244129	0.328233	0.250537	0.163081	1	0.0664679	0.705226	0	0.716697	0.0588235	0	0.266313	0.308593	0.3735
0.15093	0.178829	1	0.154545	0	0.101697	0.360956	0.624442	0.503016	1	0.401645	0.492833	0.00646062	0	0.42217	0.558824	0	0.241039	0.144733	-0.66042
0.171087	0.178829	1	0.180216	0	0.225546	0.304661	0.622458	0.453118	1	0.176038	0.074289	0.0212097	0	0.0524109	0	0	0.878985	0.166088	-0.729347
0.182173	0.179147	1	0.172201	0	0.184294	0.240448	0.553262	0.403928	1	0.169517	0.218175	0.0575831	0	0.245283	0	0	1	0.156022	-0.875407
0.189824	0.179342	1	0.167682	0	0.0442438	0.216756	0.473445	0.354918	1	0.154123	0.467195	0.0198825	0	1	0	0	0.611457	0.236645	-0.363212
0.466179	0.0014547	1	0.391399	0.135378	0	0.133249	0.618271	0.232029	0	0.27151	0.0146633	0.0138529	0.186509	1	0.294118	0	0.191141	0.40307	-0.794781
0.460183	0.0014547	1	0.364537	0.287543	0	0.12593	0.600076	0.179909	0	0.201302	0.0201611	0.0229376	0.390905	0.0754717	0.294118	0	0.0782406	0.377114	-0.076434
0.442071	0.0014547	1	0.395861	0.358105	0	0.0495292	0.521963	0.121962	0	0.388211	0.0706136	0.149784	0.304183	1	0.352941	0	0.211525	0.421532	-0.98702
0.456182	0.0470538	0.855189	0.4587	0.257922	0.0118225	0.261596	0.637561	0.0798192	0	0.3443	0.0788843	0.0676598	0.235348	1	0.205882	0.916146	0.136569	0.462126	-0.71916
0.463848	0.0470538	0.855189	0.575008	0.321233	0	0.216861	0.476856	0.0346812	0.00533498	0.546352	0.202191	0.0340792	0	0.196304	0.235294	0.924048	0.29114	0.503513	-0.606819
0.143564	0.783752	0.12015	0.768365	0.0198263	0.0224825	0.157571	0.371593	0.503519	0.812547	0.0898157	1	0.0280623	0.273231	0.699288	1	0	0.433362	0.615661	-0.471814
0.103392	0.784011	0.120113	0.676424	0.0198263	0.0263311	0	0.250871	0.458981	0.508123	0	0.824117	0.0460924	0	0.490566	0.617647	0	0.262393	0.560233	0.244518
0.0988751	0.784011	0.120113	0.641128	0	0.0528363	0.135529	0.235638	0.410639	0.778765	0.801376	0.743008	0.0248143	0	0.641509	1	0	0.142853	0.58762	0.800461
0.103521	0.784011	0.120113	0.696024	0	0.0683141	0.196312	0.313175	0.360892	1	1	0.526182	0.0406382	0.330353	1	0.470588	0	0.620494	0.426849	-0.894493
0.45027	0.410018	0.210198	0.790055	0.624805	0.582722	0.890774	0.607786	0.567237	0.112606	0.405254	0.124447	0.195191	0	0.589099	0.588235	0	0.990728	0.434927	-0.855261
0.484036	0.410018	0.246065	0.685324	0.624805	0.506351	0.405698	0.556049	0.535814	0.0852061	0.065335	0.0877968	0.246823	0	0.70717	0.294118	0	0.243685	0.333051	-1.1696
0.482393	0.410018	0.246065	0.703563	0.624805	0.531607	0.15434	0.432272	0.485873	0.0951288	0.562713	0.0949493	0.416699	0	0.741132	0.470588	0	0.426589	0.430405	-1.99199
0.472734	0.410018	0.246065	0.731306	0.624805	0.478228	0.102428	0.0657172	0.431615	0.0529858	0.0523341	0.0719473	0.519049	0.330353	0.763137	0.352941	0	0.129397	0.337776	-1.40573
0.504814	0.337861	0.246065	0.629278	0.624805	0.547852	0.392865	0.520415	0.40059	0.0718002	0.337419	0.0561837	0.540346	0	0.186266	0.294118	0	0.133024	0.367688	-0.746265
0.390377	0	1	0.729826	0.587073	0.391123	1	0.635234	0.0998537	0.212875	0.719985	0.387448	0.290512	0	0.391866	0.205882	0	0.0810665	0.465208	1.62649
0.455046	0	1	0.673944	0.751665	0.325333	0.657632	0.647933	0.0792504	0.199656	0.179486	0.348605	0.385979	0	0	0.382353	0	0	0.441893	1.84687
0.489874	0	0.696972	0.652815	0.948426	0.248321	0.413827	0.0155786	0.0487224	0.211282	0.422135	0.364321	0.358538	0	0.0296273	0.235294	0	0.0762289	0.409735	1.42657
0.482397	0	0.813557	0.778252	0.718064	0.200744	0.116384	0.48122	0	0.212057	0.139701	0.381249	0.244615	0	0.0754717	0.294118	0	0.158712	0.220406	0.437803
0.489114	0	0.813557	0.423906	0.839062	0.254978	0.210374	0.320949	0	0.139393	0.0957956	0.409586	0.573587	0	0.509688	0	0	0.0152016	0.218345	0
0.102243	0.852368	0	0.591477	0.197363	0.254309	1	0.336421	0.557224	0.112032	0.160578	0.849459	0.0219621	0.818329	0.663061	0.441176	0	0.364384	0.212492	-0.386887
0.150623	0.721715	0.202642	0.65889	0.114815	0.258217	0.520791	0.32665	0.503034	0.0824301	0.0895287	0.523195	0.0916462	0.52476	1	0.294118	0	0.427301	0.147551	-0.940048
0.152614	0.721715	0.202642	0.65597	0.253244	0.226024	0.178455	0.323726	0.45388	0.0954277	0.335988	0.566058	0.0592139	0	1	0.470588	0	0.54373	0.229145	-0.328611
0.158722	0.721715	0.179782	0.632614	0.294077	0.263349	0.20623	0.35296	0.404524	0.138588	0.612742	0.453414	0.0838259	0	1	0.117647	0	1	0.304424	-0.429435
0.168067	0.721715	0.134057	0.87294	0.445153	0.401444	0.228396	0.3924	0.35513	0.239679	0.604939	0.351037	0.277834	0	1	0.0588235	0	0.887688	0.186652	-0.957652
0.453691	0.0168065	0.695044	0.364667	0.698423	0.573398	0.170844	0.578001	0.568926	0.120229	0	0.254423	0.213351	0	0.519245	0.264706	0	0.380901	0.409836	0.232985
0.466133	0.0168065	0.582538	0.381506	0.728489	0.651096	0.249887	0.623706	0.526214	0.158222	0.614305	0.232874	0.181741	0	0.714652	0.235294	0	0.345374	0.513246	0.16957
0.492215	0.0168065	0.582538	0.251889	0.546666	0.582966	0.34795	0.550353	0.491362	0.143777	0.305196	0.288458	0.216934	0	0.474959	0.264706	0	0.351867	0.622485	-0.202495
0.523727	0.0168065	0.582538	0.441823	0.62151	0.529054	0.388562	0.620971	0.461134	0.132127	0.698295	0.182539	0.206669	0	0.533902	0.0882353	0	0.454459	0.55912	1.12779
0.18135	0.451914	0.0817363	0.462236	0.572537	0.169906	0.428079	0.495866	0.551037	0.850916	0.589758	0.749966	0.968149	0	1	0.676471	0	1	0.153706	-0.323577
0.204072	0.451914	0.0564813	0.418957	0.610526	0.223243	0.323266	0.532186	0.502358	0.494525	0.0379966	0.516423	0.92751	0	0.589099	1	0	1	0.135437	-0.284702
0.244704	0.451914	0.0250381	0.432107	0.439983	0.296727	0.458894	0.546473	0.456331	0.625084	0.784948	0.293494	0.980728	0	0.186415	0.676471	0	0.894021	0.0904951	-0.229813
0.372741	0.372894	0.0626014	0.797135	0.859873	0.302372	0.989442	1	0.387648	1	0.734195	0.176982	0.27633	0	1	0.117647	0	0.534065	0	0.498501
0.387844	0.467509	0.600376	0.839941	0.374218	0.576464	0.910916	0.789038	0.589246	0.407437	0.738006	0.494528	0.128371	0.721258	0.617059	0.382353	0	0.595379	0.211552	0.103583
0.41671	0.46395	0.600376	0.838641	0.396902	0.502683	0.368659	0.705049	0.551816	0.310302	0.103995	0.254846	0.279636	0.84489	0.763137	0.264706	0	0.463209	0.195774	-0.714476
0.431002	0.37362	0.69145	0.86406	0.426679	0.473854	0.262865	0.707769	0.509094	0.459535	0.80679	0.248589	0.17213	0.832758	1	0.235294	0	0.455487	0.225882	-0.293992
0.46476	0.321225	0.757111	0.922867	0.44267	0.455302	0.40563	0.686365	0.476467	0.675762	0.852093	0.314937	0.226847	0.872889	0.42217	0.264706	0	0.460259	0.263057	-0.739111
0.485299	0.892352	0.00355094	0.765622	0.677466	0.323463	0.146161	0.731189	0.634583	0.177768	0.281153	0.126469	0.0561986	0.55312	0.589099	0.558824	0	0.16592	0.629167	0.660209
0.529519	0.892457	0	0.744622	0.684052	0.380742	0.48731	0.65802	0.611895	0.121862	0.0489197	0.168638	0	0.508579	0.245283	0	0	0.199003	0.81935	0.343272
0.525954	0.974684	0	0.729551	0.485404	0.246405	0.141733	0.541545	0.560601	0.113951	0.232217	0.242017	0.0247363	0.52476	0.682193	0	0	0.166107	0.853171	-0.681352
0.522487	0.974684	0	0.731072	0.2283	0.159891	0.142376	0.244333	0.509394	0.0833947	0.129343	0.287235	0.082639	0.626253	1	0	0	0.736339	0.322312	-0.31313
0.0503522	0.166303	0.646601	0.109268	0.637396	0.50279	0.201561	0.325526	0.616582	0.294278	0.532892	0.554978	0.0740581	0.435446	0.641509	0.205882	0.902264	0.96074	0	-1.98622
0.0440011	0.173202	0.635852	0.0607737	0.623259	0.304545	0.123637	0.356748	0.569152	0.174266	0	0.512136	0.0864941	0.330353	0.186415	0.117647	0	0.426247	0	-2.1966
0.0520453	0.173202	0.635852	0.0589558	0.641354	0.280776	0.219453	0.43663	0.518098	0.191086	0.438173	0.563852	0.0595608	0.470697	0.0754717	0.117647	0	0.234027	0	-2.04661
0.116702	0.173202	0.635852	0.0832406	0.697407	0.234038	0.657524	0.391338	0.457162	0.123999	0.342862	0.586197	0.0521433	0.235348	0.280922	0.0588235	0	0.701799	0.0976848	-0.392116
0.201949	0.115806	0.635852	0.115952	0.534691	0.196586	0.844389	0.503402	0.404214	0.100182	0.399992	0.514968	0.170474	0.330353	1	0.0882353	0	0.464054	0.170062	0.886647
0.23618	0.723551	0.0912032	0.669132	0.292774	0.611857	0.361147	0.643328	0.455448	0.516414	0.644063	0.526321	0.233971	0.908574	1	0.382353	1	0.275641	0.530528	-0.411046
0.245069	0.721148	0.0915154	0.626843	0.432746	0.612786	0.225255	0.678628	0.407338	0.32823	0	0.235509	0.276088	0.904502	0.781709	0.264706	0	0.222368	0.421453	-0.332724
0.298529	0.721148	0.0483511	0.65874	0.474175	0.527684	0.562465	0.649444	0.366933	0.291073	0.622792	0.216442	0.310075	0.970568	0.699288	0.235294	1	0.244128	0.62163	0.30421
0.343082	0.721148	0.0483511	0.723832	0.520416	0.532827	0.489966	0.761871	0.329116	0.371563	0.855503	0.215175	0.394732	1	0.826979	0.264706	0	0.275987	0.544	0.690255
0.400447	0.543523	0.364879	0.415105	0.360612	0.347599	0.125962	0.528471	0.250879	0.0611422	0.163952	0.0378973	0.0858573	0.499871	0.781709	0.382353	0.902476	0.0337179	1	-0.595235
0.426742	0.543523	0.364879	0.430575	0.382884	0.423168	0.34952	0.449576	0.212963	0.0487222	0.122315	0.0138171	0.0435547	0.683375	0.811321	0.264706	0.983817	0.0953932	1	-1.10924
0.445759	0.507696	0.383492	0.398476	0.437151	0.476384	0.296463	0.604414	0.172764	0.0551646	0.246894	0	0.0568566	0.630445	0.641509	0.235294	0.973816	0.0157167	1	-0.320578
0.464305	0.507696	0.383492	0.342506	0.490943	0.403422	0.293085	0.682433	0.132988	0.0528172	0.415227	0	0.0446731	0.642434	1	0.264706	0.962385	0.085263	1	-0.994592
0.482118	0.507696	0.383492	0.337137	0.494299	0.323723	0.28783	0.559419	0.0934411	0.0409316	0.303325	0	0.10724	0.559527	0.407637	0.0882353	0.964645	0.175208	1	-0.0885458
0.00538972	0	0.556095	0.121689	0.218462	0.252577	0.279147	0.50199	0.580507	0.750879	0.173162	1	1	0.660706	0	0.205882	0	0.141319	0	-0.751161
0.0237318	0	0.556095	0.0897168	0.365628	0.255332	0.29162	0.503373	0.525735	0.632358	0.112362	0.866299	1	0.516862	0.641509	0.117647	0	0.169014	0	-0.0873836
0.0418943	0	1	0.134191	0.375736	0.304699	0.290336	0.518099	0.471631	1	1	0.694737	1	0.608366	0.519245	0.117647	0	0.127044	0	-0.157738
0.0602542	0	1	0.111221	0.375515	0.305211	0.291749	0.559816	0.41809	1	0.250997	0.659084	1	0.64998	0.474959	0.0588235	0	0.162985	0	-0.0308757
0.0855654	0	0.822706	0.263108	0.461285	0.318887	0.342253	0.575835	0.363861	1	0.546268	0.526024	1	0.758168	1	0.0882353	0	0.222419	0	-1.22449
0.197125	0.318976	0.300362	0.338446	0.571068	0.452997	0.216707	0.601482	0.453113	0.232813	0.224605	0.317268	0.0449972	0.683375	0.150943	0.382353	0.91828	0.503762	0.0811398	-0.787333
0.212783	0.318976	0.300362	0.361851	0.667996	0.462987	0.27251	0.611065	0.404676	0.225542	0.203751	0.140982	0.066063	0.577414	0.0754717	0.264706	0.915316	0.293053	0.292928	-1.4631
0.463945	0.761501	0.166221	0.567174	0.949857	0.784869	1	1	0.427012	0.117706	0.6157	0.0698151	0.144855	0.52476	1	0.235294	0	0.0910502	0.567884	-1.60706
0.420489	0.133204	0.657911	0.347115	0.1777	0.29686	0.385421	0.474827	0.651518	0.275323	0.107052	0.703976	1	0	0.811321	0.558824	0	0.328625	0	0.589451
0.449889	0.136324	0.669688	0.373354	0.190379	0.306712	0.372657	0.510685	0.616086	0.20401	0.203462	0.364353	1	0.235348	0.7728	0	0	0.134178	0	-0.585858
0.46197	0.136324	0.669688	0.47868	0.230249	0.289712	0.247373	0.439029	0.573102	0.250491	0.616006	0.287262	1	0.330353	0.851619	0	0	0.300398	0	-1.27173
0.489428	0.136324	0.654755	0.274262	0.237836	0.270631	0.35815	0.423622	0.538821	0.17954	0.170791	0.265137	1	0.273231	0.823312	0	0	0.399563	0	-0.608225
0.515643	0.109849	0.682596	0.280465	0.239357	0.294132	0.348927	0.36896	0.505169	0.158128	0.258956	0.367033	1	0	0.936921	0	0	0.448086	0	-0.0199836
0.114915	0.34076	0.26145	0.555114	0.209261	0.475154	0.0701149	0	0.555456	0.0323777	0.112612	0.217353	0.229094	0.235348	0.378906	0.411765	0	0.301019	0.336104	5.9e-06
0.0900373	0.34076	0.26145	0.553474	0.138878	0.444283	0.0085173	0.492083	0.510171	0	0	0.221195	0.217992	0	0.187661	0.147059	0	0.372612	0.298671	4.17e-07
0.0502276	0.34076	0.26145	0.553474	0.272034	0.507797	0	0	0.469508	0	0.179162	0.259032	0.204169	0	0.130472	0.323529	0	0.281121	0.347529	0
0.00304707	0.177452	0.37135	0.411273	0.58692	0.505723	0.112075	1	0.385144	0	0.186145	0.310161	0.100726	0.186509	0.461726	0.264706	0	0	0.214099	1.41421
0	0	0.606407	0.0782366	0	0	0.121161	0	0.722799	0.262899	0.291706	0.729396	1	0	0.113766	1	0	0	0.491489	0.667573
0.295499	0.0399517	0.249588	0.122644	0.0946917	0.133028	0.194109	0.313578	0.513408	0.116619	0.103533	1	0.461287	0.646249	0.797588	1	0	0.375423	0.404138	-0.567228
0.306473	0.0404316	0.249588	0.0290109	0.175801	0.127629	0.239669	0.0709388	0.466735	0.057248	0.0141281	0.580142	0.295801	0.516862	0.892015	0.617647	0	0.769685	0.361229	-0.123671
0.284457	0.0404316	0.249588	0.00895238	0.358489	0.14229	0.0257231	0.305331	0.413185	0.0877068	0.315291	0.524892	0.478355	0.809909	1	1	0	0.524023	0.545983	-0.188571
0.289149	0.0404316	0.249588	0.0998437	0.345534	0.171889	0.196623	0.315142	0.365038	0.0865957	0.293931	0.51898	0.626895	0.703371	1	0.470588	0	1	0.410019	-0.424488
0.357298	0.0341155	0.224328	0.0631616	0.266825	0.315113	0.688091	0.345679	0.333465	0.090604	0.73501	0.275117	0.866441	0	0.79483	0.294118	0	0.298512	0.53148	-0.979348
0.465661	0.223766	0.501913	0.310364	0.525759	0.152114	1	0.649412	0.329829	0.105269	0.182868	0.764403	0.202599	0.235348	0.519245	0.205882	0	0.105952	0.282496	0.283394
0.510085	0.223766	0.508947	0.252493	0.525914	0.090861	0.488929	0.461058	0.305661	0.0588154	0	0.340189	0.152155	0	0	0.382353	0	0.37613	0.326145	-0.683383
0.558155	0.223766	0.508947	0.302404	0.523913	0.0496017	0.518269	0.285381	0.287633	0.0392948	0.466361	0.425272	0.225317	0	1	0.235294	0	0	0.457244	1.26484
0.582214	0.0349193	0.751142	0.279757	0.529141	0.0771585	0.333054	0.310475	0.255718	0.125278	1	0.289636	0.230335	0	0.474959	0.352941	0.932444	0.0468697	0.41637	0.441078
0.689609	0.255927	0.405894	0.452466	0.60438	0.104117	1	0.284174	0.296108	0.104403	0.493951	0.262749	0.18692	0	0.423188	0.294118	0.931496	0.190577	0.606315	-0.792
0.371277	0.134893	0.365744	0.105496	0.295978	0.923651	0.471656	1	0.436176	0.362909	0	0	0.231152	0.45974	0.32422	0.382353	0	0.0665002	0.787682	-0.331972
0.371101	0.259293	0.219781	0.221135	0.254965	0.760037	0.164035	0.621994	0.38708	0.275871	0.151741	0	0.234311	0	0.70717	0.235294	0	0.28743	0.991693	-0.220782
0.44058	0.259293	0.177224	0.24292	0.331962	0.852158	0.430369	0.928078	0.317396	0.235604	0	0.00821808	0.0871849	0	0.262933	0	0	0.463941	0.912396	-0.382962
0.566426	0.668152	0.0833049	0.772585	0.00412964	0.497011	0.625548	0.917505	0.636644	0.131807	0.549838	0.106494	0.0865433	0	0.631033	1	0	0.0728546	0.26649	-0.156532
0.596299	0.67414	0.0198828	0.752051	0.0081171	0.471882	0.376201	0.797285	0.609478	0.0964427	0.0520264	0.0733977	0.123234	0	0.731795	0.617647	0	0.325057	0.464159	-0.383432
0.61776	0.674443	0.0365582	0.836812	0	0.436936	0.314101	0.713535	0.577172	0.120357	0.773778	0.0683875	0.0915566	0	0.654146	1	0	0.437133	0.540887	0.10284
0.642841	0.662474	0.017518	0.825314	0	0.360181	0.340561	0.620879	0.548762	0.129271	0.601392	0.103482	0.0951369	0	0.771468	0.470588	0	0.75967	0.493284	-0.15758
0	0.410275	0.163776	0.353037	0.39855	0.627817	0.368375	0.532078	0.0621053	0.976026	0.307508	0.268136	0.512754	0.499871	0.0754717	0.205882	0	0.533495	0.213278	-0.922659
0	0.410275	0.163776	0.355372	0.369616	0.584478	0.223929	0.486248	0.00938898	0.613036	0	0.0405957	0.463356	0.653631	0.682193	0.382353	0	0.436705	0.080243	-0.65521
0	0.410275	0.0983958	0.346196	0.363665	0.574924	0.311427	0.478673	0	1	1	0.0535877	0.586694	0.603584	1	0.235294	0	0.526289	0.14257	-0.496626
0	0.318162	0.0728618	0.354084	0.429205	0.470589	0.257305	0.421381	0	0.831534	0.212206	0.0915899	0.322264	0.730692	1	0.294118	0	0.400457	0.147602	-0.357356
0.0523263	0.230655	0.0640519	0.293383	0.492232	0.570199	0.607189	0.551431	0	0.876478	0.496848	0.0594872	0.362115	0.565701	1	0	0.845405	0.666156	0.207213	0.405452
0.530693	0.922878	0.0314654	0.97529	0.5267	0.24386	0.308761	0.526893	0.661679	0.0485441	0.623281	0.508641	0.0522466	0.754219	0.400419	0.205882	0	0.541256	0.306139	0.0658036
0.54719	0.922878	0.0314654	0.918969	0.641559	0.255145	0.278457	0.54163	0.62343	0.0388122	0	0.300024	0.0856041	0.683375	0.757993	0.382353	0	0.409258	0.291328	0.503028
0.594363	0.922878	0.00705215	0.889705	0.711262	0.267943	0.511011	0.60112	0.608011	0.0747357	0.953601	0.256529	0.112933	0.674028	0.887644	0.235294	0	0.619575	0.565134	0.575811
0.62791	0.922878	0.0380597	0.892156	0.775739	0.330908	0.404031	0.674654	0.585379	0.129045	0.920281	0.196113	0.118755	0.516862	0.663061	0.294118	0	0.368367	0.608172	0.0869725
0.654299	0.922878	0.0758682	0.879939	0.864546	0.31223	0.350213	0.916033	0.558569	0.166158	0.567115	0.224671	0.252744	0.330353	0.755801	0	0	0.921527	0.613043	1.53595
0.585201	0.22092	1	0.636586	0.437151	0.457038	0.245718	0.755394	0.306952	0.197394	0.668195	0.119978	0.397152	0.931845	0.42217	0.205882	0	0.195811	0	-1.07225
0.625112	0.22092	1	0.638143	0.480713	0.496272	0.453237	0.742367	0.288887	0.136414	0	0.139139	0.366769	0.891667	0.289839	0.382353	0	0.323275	0	1.30226
0.665758	0.214889	1	0.64157	0.419809	0.519619	0.458997	0.699902	0.27441	0.133338	0.367199	0.11804	0.161663	0.95106	0.280922	0.235294	0	0.366517	0	0.0004519
0.697111	0.201129	1	0.670652	0.443662	0.439358	0.387365	0.666705	0.254114	0.121826	0.350247	0.0335771	0.225909	1	0.843246	0.294118	0	0.396236	0.40184	0.37779
0.657823	0.215801	1	0.565689	0.428139	0.34273	0	0	0.169355	0.0405276	0.0802789	0.040983	0.353012	0.9845	0.619596	0	0	0.0876873	0.777708	0.442755
0	0.106119	0.241446	0.156124	0	1	0.587509	0.454751	0.49758	0.855855	0.119988	0	0.0619149	0	0.358491	0.382353	0	0.0232175	0.0648025	-0.666182
0.0368381	0.106119	0.241446	0.169937	0.243889	1	0.72805	0.47767	0.423946	0.470447	0	0	0.0288258	0.435446	1	0.264706	0	0.115626	0.294637	-0.770465
0.201396	0.354415	0.213398	0.507672	0.223367	1	0.94206	0.607957	0.306127	0.256009	0.594284	0.0211999	0.0564481	0	0	0.264706	0	0.3099	0.108993	-0.395597
0.139517	0.354415	0.213398	0.497751	0.223367	0.174872	0	0.428812	0.258661	0.173649	0.354672	0.509987	0.0526224	0	1	0.0882353	0	0	0	-0.0889457
0.265704	0.279535	0.190225	0.310444	0.103552	0.382571	0.228554	0.620381	0.606184	0.10666	0.285719	0.141945	0.215705	0.76949	0.235927	1	0	0.391126	0.545027	0.15602
0.297245	0.279535	0.13328	0.30202	0.139057	0.372413	0.388779	0.602126	0.562804	0.0763982	0.153906	0.116783	0.242052	0.448027	1	0.617647	0	0.334781	0.401601	0.0792091
0.309415	0.102927	0.286285	0.260394	0.344965	0.236361	0	0.412415	0.467407	0.0694668	0.116586	0.159851	0.379101	0.546462	0	0.470588	0	0.304421	0.409567	0.162765
0.27603	0.102913	0.304391	0.187664	0.22855	0.350276	0	0.468149	0.411693	0.0995877	0.323186	0.135078	0.281162	0.546462	0.359963	0.294118	0	0.643232	0.404083	-0.0717934
0.000299833	0.268289	0.322159	0.599737	0.188672	0.604024	0.651821	0.45269	0.680279	0.246267	0.0443003	0.638438	0.764003	0.653631	1	0.205882	0	0.250236	0.279615	-0.518321
0.0390512	0.268289	0.322159	0.580664	0.0858177	0.512092	0.44417	0.339241	0.619489	0.135964	0.0454415	0.414816	0.502557	0.692235	1	0.117647	0	0.0640416	0.221883	-0.480682
0.0512649	0.268289	0.312797	0.582084	0.012619	0.537855	0.248299	0.490155	0.567323	0.194624	0.725088	0.350204	0.571813	0.664136	0.0754717	0.117647	0	0.105518	0.232139	-0.655689
0.118347	0.270637	0.236357	0.629521	0.0413904	0.596943	0.678712	0.522614	0.505994	0.16896	0.418573	0.299942	0.727411	0.608366	0.0754717	0.0588235	0	0.108834	0.0927393	-0.256811
0.152793	0.272628	0.236357	0.472701	0.214595	0.601331	0.410892	0.329553	0.453869	0.121909	0.203217	0.246846	0.879086	0.657206	1	0.0882353	0	0.0676406	0.207503	-0.206319
0.33858	0.635614	0.1095	0.789921	0.441082	0.672561	0.295058	0.718739	0.572991	0.604384	0.353346	0.355722	0.173196	0.603584	0.440845	0.382353	0	0.232797	0.129592	-0.391796
0.40727	0.645242	0.107948	0.772538	0.455064	0.587847	0.692874	0.683778	0.547852	0.199892	0	0.187521	0.261239	0.45974	0.186415	0.264706	0	0.486623	0.151318	-0.0956446
0.449404	0.392166	0.17794	0.59455	0.599209	0.420348	0.390148	0.567817	0.468743	0.121731	0.271814	0.264285	0.0453531	0.630445	0.018402	0.264706	0	0.0943564	0.233068	0.141957
0.455554	0.392166	0.188132	0.510738	0.630447	0.460867	0.20651	0.46886	0.422749	0.109718	0.198546	0.243033	0.106306	0.638531	1	0.0882353	0	0.0221181	0.158758	-0.456431
0.747794	0.116136	0.578433	0.539638	0.742726	0.486361	0.469643	0.647663	0.843788	0.0614539	0.363237	0.0508141	0.182712	0.634536	0.33434	0.970588	0	0.18044	0.326118	0.913533
0.760358	0.115423	0.579595	0.463334	0.57375	0.804215	0.250742	0.633246	0.807951	0.0810407	0	0	0.109122	0.435446	0.625566	0.794118	0	0.333585	0.306334	0.397238
0.766335	0.115423	0.579595	0.448535	0.467073	0.931524	0.20534	0.295711	0.765298	0.0828739	0.285696	0	0.161513	0.304183	0.699288	1	0	0.543787	0.631289	0.38109
0.78105	0.115423	0.579595	0.492198	0.484663	0.899892	0.265845	0.264723	0.732253	0.0690421	0.234648	0	0.187129	0.407086	0.741132	0.294118	0	0.673923	0.431081	0.890278
0.155844	0.165709	1	0	0.0468935	0.132372	0.2027	0.419042	0.502736	0.249844	0.202442	0.758494	1	0.593595	0.0754717	0.235294	0	0.623371	0.540729	0.298388
0.147383	0.165709	1	0	0.183141	0.0474311	0.110071	0.363787	0.45421	0.276741	0.145407	0.726317	1	0.470697	1	0.147059	0	0.525705	0.423253	-0.0676721
0.139641	0.165709	1	0	0.193028	0	0.114686	0.360199	0.405756	0.372728	0.363394	1	1	0.45974	1	0.0294118	0	0.51689	0.52883	-0.18181
0.12196	0.165709	1	0	0.241095	0	0.0521777	0.337626	0.358462	0.518388	0.233104	1	1	0.407086	0.186415	0.0882353	0	0.407604	0.406862	0.933629
0.129552	0.165709	1	0	0.173302	0	0.216355	0.350541	0.308609	0.448464	0.232874	1	1	0.565701	0	0.0882353	0	1	0.433843	0.36749
0.154821	0.170875	0.225508	0.467746	0	0.812031	1	0.782123	0.355687	0.259269	0.0281586	0.180818	0.855318	0	0.641509	1	0	0.318689	0.209582	-0.532035
0.211901	0.154937	0.225508	0.48863	0.0674662	0.657001	0.592713	0.407218	0.306561	0.137512	0	0.187386	0.867133	0	0.140478	0.617647	0	0.687125	0.138294	0.006933
0.196627	0.155946	0.225508	0.392627	0.0988212	0.599761	0.067077	0.309736	0.256961	0.157999	0.284658	0.181532	1	0.390905	0.556838	1	0	0.626748	0.272305	-0.405201
0.162161	0.155946	0.225508	0.349403	0.07396	0.464059	0	0	0.208233	0.0904041	0.151476	0.283821	0.861861	0.638531	0.641509	0.470588	0	1	0.24141	0.0259259
0.150095	0.155946	0.225508	0.296377	0.0988212	0.389416	0.0871731	0.251664	0.159822	0.115163	0.428466	0.34386	0.689182	0.421857	1	0.294118	0	1	0.280886	0.0167803
0.0638457	0.226914	0.579995	0.579712	0.0942367	0.484587	1	0.571332	0.123071	0.164477	0.197621	0.471427	0.53708	0.907767	0	0.235294	0	0.148478	0.394745	-3.58e-07
0	0.226914	0.579995	0.549313	0.12178	0.523334	0	0	0.103198	0.0391369	0	0.559625	0.306841	0.77488	0.186415	0.147059	0	0.127928	0.274881	0
0	0.226914	0.579995	0.562439	0.0200127	0.570418	0.0907138	0.395516	0.0588396	0.109482	0.222347	0.684072	0.337757	0.713822	0.280922	0.0294118	0	0.298886	0.222639	-2.98e-07
0	0.226914	0.579995	0.593249	0.14344	0.444891	0.292778	0.906904	0.00240149	0.119759	0.17454	0.512388	0.278204	0.743927	1	0.0882353	0	0.224408	0.261266	1.79e-07
0.267554	0.43469	0.198461	0.410423	0.254144	0.127524	0.294107	0.460644	0.704535	0.214171	0.0908227	1	0.0603678	0.235348	0.358491	0.382353	0	0.500659	0.459076	-0.232454
0.253318	0.4359	0.198461	0.396241	0.312792	0.167491	0.0735468	0.586898	0.653501	0.251445	0.164469	0.735546	0.0247163	0	0.165356	0.264706	0	0.434785	0.495318	-0.336531
0.243316	0.409082	0.207839	0.390667	0.238445	0.20618	0.100244	0.652525	0.603284	0.575181	0.707808	0.753645	0.130384	0	0.589099	0.235294	0	0.387468	0.47777	-0.319587
0.258136	0.409082	0.207839	0.368826	0.294717	0.152597	0.266589	0.422484	0.556066	0.506083	0.44614	1	0.0855652	0	1	0.264706	0	0.596326	0.493357	-0.087465
0.290267	0	0.77656	0.0953905	0.0492709	0.834693	0.408214	0.424703	0.61043	0.154883	0.191677	0.00569011	0.563337	0	0.280922	0.235294	0	0.553674	0.486455	1.45674
0.020076	0.170149	0.725121	0.291062	0.404835	0.560806	0.186713	0.444647	0.575865	0.230182	0.0746861	0.170908	0.447092	0.304183	0.0754717	0.382353	0	0.514123	0.230883	-0.921301
0	0.178343	0.53803	0.0741948	0.396873	0.535719	0	0	0.548431	0.0274979	0	0.155545	0.276569	0.634536	0	0.264706	0	0.196913	0.157347	-1.96356
0	0.178343	0.519834	0	0.352565	0.701246	0.0467583	0.302681	0.507395	0.150197	0.416057	0.14927	0.309541	0.330353	0.42217	0.235294	0	0.0970484	0.202033	-2.06484
0	0.187801	0.519834	0	0.382247	0.965162	0	0	0.472723	0.1231	0.22284	0.113498	0.383418	0.630445	1	0.264706	0	0.129418	0.057119	-0.474654
0.155414	0.144799	0.36667	0.232438	0.736738	0.526174	0.173607	0.379332	0.50276	0.462378	0.238261	0.321169	0.0784409	0.565701	0	0.205882	0	0.745753	0.14638	-0.160763
0.164119	0.144799	0.36667	0.230222	0.792087	0.579749	0.22399	0.434484	0.453332	0.292355	0.0395784	0.100601	0.0591739	0.582981	0.280922	0.117647	0	1	0.153378	-0.123333
0.186761	0.144799	0.36667	0.252835	0.857039	0.591834	0.322686	0.467771	0.403931	0.343414	0.671823	0.0970008	0.21813	0.490692	0.589099	0.117647	0	0.187791	0.229211	0.140689
0.223019	0.144799	0.36667	0.255655	1	0.761343	0.424825	0.555676	0.356277	0.337261	0.431629	0.10346	0.209193	0.677201	1	0.0588235	0	0.287278	0.130779	0.189498
0.446058	0.78828	0.0478567	0.839171	0.21999	1	0.565699	1	0.614222	0.383237	0.603764	0	0.196823	0.626253	0.595653	0.235294	1	0	0.262756	-0.692681
0.585485	0.819719	0.0454444	0.829138	0.449581	1	1	1	0.650407	0.227085	0.12549	0	0.155315	0.480989	0.461494	0.147059	0	0.0602488	0.464461	-0.69705
0.598282	0.803243	0.00493101	0.787633	0.555918	1	0.252374	0.816277	0.610989	0.253286	0.457848	0	0.227742	0.273231	0.702491	0.0294118	0	0.310006	0.93642	-0.107099
0.687882	0.846376	0.00674186	0.751075	0.408325	0.880261	0.885991	0.630292	0.637746	0.119253	0.129904	0	0.198413	0.330353	0.60075	0.0882353	0	0.367752	1	-0.52335
0.702223	0.850002	0.014831	0.747619	0.445115	0.935847	0.263211	0.773709	0.602216	0.157697	0.343773	0	0.254964	0	0.0836945	0.0882353	0	0.0342818	0.820535	-1.24574
0.322599	0.848726	0.0909574	0.968106	0.77853	0.812069	0.801069	1	0.323505	0.205587	0.353382	0.314013	0.754124	0.273231	0.617059	0.382353	0	0.144483	0.992302	0.0985153
0.479044	0.763836	0.0909574	0.907475	0.798641	0.639651	1	1	0.336938	0.178321	0.207244	0.27522	0.589086	0	0.0754717	0.264706	0	0.11928	0.877984	-0.398987
0.531298	0.763978	0.0560314	0.84376	0.79774	1	0.552495	0.846881	0.31882	0.510402	0.580617	0.0749775	0.40751	0	0	0.235294	0	0.451261	1	0.552771
0.596117	0.762218	0.0560314	0.756464	0.750383	0.848427	0.658936	0.550704	0.315131	0.229286	0.0488591	0.10259	0.392173	0	0.0754717	0.264706	0	1	0.734712	-0.209592
0.440574	0.585107	0.023922	0	0.166271	0.124246	0.576525	0.553843	0.562568	0.0275056	0.305267	0.749093	0.199743	0.902846	0.625566	0.205882	0	0.218915	0.432553	0.916818
0.407653	0.372048	0.520106	0.0426261	0.247004	0.0842299	0	0	0.498974	0	0	0.327252	0.416556	0.835255	0.165356	0.117647	0	0.166702	0.44419	1.1994
0.340124	0.212327	1	0.14064	0.416813	0.0904934	0	0	0.426328	0	0.249056	0.494509	0.376519	0.805537	0.280922	0.117647	0	0.218081	0.590207	-0.218088
0.292288	0.212327	0.605791	0.209603	0.381943	0.159546	0	0	0.316619	0	0.74586	0.479992	0.500706	0.826351	0.231437	0.0882353	0	0.212544	0.608842	-1.19e-07
0.301403	0.324999	0.439504	0.416652	0	0.136078	0.631269	0.29867	0.612722	0.153198	0.0804299	0.605974	0.213164	0.559527	0.280922	0.382353	0	0.0585812	0.353763	0.810035
0.243774	0.109046	0.454944	0.133241	0.609949	0.164954	0.118189	0.406363	0.407193	0.183918	0.0991171	0.630112	1	0	0.682193	0.411765	0	0.181848	0.199597	-1.10523
0.239764	0.132688	0.454944	0.0980381	0.649415	0.195849	0.138828	0.322909	0.357733	0.119716	0.0932398	0.269752	1	0	1	0.147059	0	0.0982698	0.128526	-0.317436
0.213465	0.135922	0.344356	0.208423	0.434647	0.266618	4.93418e-05	0.100293	0.306643	0.343466	1	0.495298	0.640086	0	1	0.323529	0	0.337552	0.165395	1.84121
0.235631	0.135807	0.242497	0.119644	0.521588	0.214565	0.319223	0.335523	0.259255	0.234972	0.128699	0.314721	0.280922	0	1	0.0294118	0	0.31314	0.203622	1.46997
0.224624	0.140026	0.238831	0.09825	0.475761	0.258593	0.093863	0.115551	0.209289	0.271696	0.428567	0.203783	0.883977	0	0.217041	0.264706	0	1	0	0.962847
0.143412	0.221884	0.645051	0.0105393	0.630099	0.546177	1	0.589853	0.552565	0.151904	0.0979611	0.624315	0.379419	0.273231	0.0754717	0.382353	0	0.255445	0.608464	-0.833164
0.224197	0.221884	0.55548	0.0573552	0.682944	0.519254	0.802515	0	0.503467	0.0528952	0.447447	0.355247	0.196062	0.186509	0	0.264706	0	0.364208	0.645568	-0.349501
0.269705	0.221884	0.350956	0	0.420816	0.538638	0.49761	0.374366	0.459695	0.120968	0.839401	0.378383	0.160058	0.353022	0.113766	0.235294	0	0.781174	0.57932	-0.627151
0.48441	0.164563	0.258886	0.00768941	1	0.348782	0.470996	0	0.43795	0	0.0737204	0.682218	0.162965	0	0.108956	0.0882353	0	0.376138	0.68884	-0.0341398
0.107307	0.259287	0.209551	0.401665	0.258039	0.138502	1	0.910122	0.458412	0.770505	0.333827	0.300474	0.582168	0	0.0754717	0.205882	0	0	0.101486	-0.797289
0.149055	0.260047	0.205695	0.387799	0.351025	0.485191	0.467683	0.988033	0.405065	0.786297	0.249056	0.0180204	0.756977	0.330353	0.0754717	0.382353	0	0.0460632	0	-0.483411
0.19378	0.22566	0.194913	0.36032	0.675502	0.468447	0.491333	1	0.354973	1	0.584731	0.0414933	0.529375	0.186509	1	0.235294	0	0.0481142	0.0752875	0.42301
0.234624	0.22566	0.220985	0.310352	0.512663	0.406671	0.460558	0.884231	0.308196	1	0.465045	0.0586444	0.901005	0.353022	0.0754717	0.294118	0	0.0551156	0	0.428461
0.429823	0.902742	0.0733294	0.79867	0.427475	0.28264	0.252316	0.746215	0.606629	0.308936	0.502456	0.0914602	0.0640055	0	0.0754717	1	0	0.342809	0.0454427	0.0116378
0.474164	0.902742	0.0733294	0.742152	0.782661	0.266293	0.488269	0.753998	0.579482	0.192665	0.083174	0.169225	0.0536294	0	0.358491	1	0	0.408288	0.0359326	0.0202068
0.6288	0.886387	0.058095	0.83835	0.456564	0.44209	1	0.74974	0.635142	0.0963713	0.46511	0.0440266	0.0528978	0	0.381101	0.794118	0	0.362462	0.282168	0.22019
0.633339	0.886387	0.0424105	0.790984	0.496156	0.326229	0.195591	0.630912	0.589846	0.123841	0.493562	0.0736877	0.0523834	0.407086	0.358491	0.264706	0	0.389086	0.408202	-0.221268
0.654341	0.886387	0.0451003	0.856132	0.374557	0.397648	0.310775	0.866967	0.558606	0.170468	0.54807	0.0688518	0.0193607	0.621955	0.538435	0.823529	0	0.175218	0.32741	2.10938
0.608022	0.292832	0.372508	0.425087	0.353527	0.154272	0.717761	0.407917	0.618512	0.0712414	0.546826	0.393614	0.29031	0.532306	0.444444	0.411765	0	0.392738	0.484553	-0.358959
0.684532	0.277216	0.362935	0.531682	0.392143	0.16626	0.763125	0.42168	0.634647	0.0177802	0.0558859	0.178674	0.135186	0.470697	0.458412	0.352941	0	0.487243	0.651019	-0.788876
0.718036	0.277216	0.331307	0.470328	0.342603	0.162217	0.403694	0.461928	0.617547	0.0496692	0.705246	0.100127	0.2646	0.235348	0.865943	0.323529	0	1	0.598096	1.59551
0.760732	0.23277	0.194847	0.492613	0.434865	0.151476	0.475184	0.437509	0.612208	0.095813	1	0.126334	0.14084	0	0.519245	0.441176	0	0	0.593163	-0.798447
0.828569	0.23782	0.131646	0.423419	0.710235	0.336282	0.685346	0.620766	0.639511	0.184049	0.706528	0.0642458	0.202174	0	0.747705	0	0	0	0.550545	0.564263
0.224255	0.275683	0.137402	0	0.491425	0.219819	0.422547	0.439837	0.405402	0.0885775	0.176519	0.583901	0.375459	0.330353	0	0.205882	0	0.859283	0.254131	0.338396
0.231703	0.275885	0.167	0	0.560332	0.303183	0.21537	0.303808	0.356968	0.0577095	0.0139488	0.28444	0.264522	0	0.682193	0.117647	0	0.396263	0.0715273	0.0137621
0.232212	0.0305368	1	0	0.528154	0.348863	0.168582	0.480523	0.307977	0.116182	0.632397	0.385752	0.281863	0.613018	0.617059	0.117647	0	0.430277	0.1085	0.4635
0.248352	0.0305506	0.828435	0	0.501853	0.345893	0.275926	0.62476	0.26061	0.154446	0.373586	0.339799	0.31781	0.76949	0.42217	0.0588235	0	0.173993	0.0714343	0.67244
0.276765	0	0.71832	0	0.403417	0.438137	0.365272	0.689581	0.215678	0.20318	0.61472	0.257851	0.479187	0.86371	1	0.0882353	0	0.0949238	0	0.896695
0.4064	0.0334479	0.867117	0	0	0.528783	0.459961	0.429215	0.596529	0.117319	0.0183876	0.244464	1	0	0.663061	0.382353	0	0.463601	0.0281383	-0.0071326
0.420835	0.0102554	0.867117	0	0	0.551614	0.263878	0	0.553599	0.0453856	0.0162988	0.153036	0.897667	0	0.0665852	0.264706	0	0.0067539	0	-0.0829479
0.406011	0	0.867117	0	0.237836	0.648772	0.0698809	0.382932	0.498301	0.205928	0.952173	0.0809553	1	0	0.132541	0.235294	0	1	0.205815	-0.0203906
0.494125	0	0.867117	0	0.25183	0.599408	0.871705	1	0.492449	0.263381	0.308266	0.0583603	1	0	0.728532	0.264706	0	1	0.127614	0.816421
0.289888	0.0769555	0.592126	0.11006	0.310536	0.203333	0.168037	0.515208	0.708426	0.0863103	0.0447912	0.126863	0.0708634	0	0.344193	0.382353	0	0.0475567	1	0.206767
0.372015	0.0769555	0.592126	0.125547	0.404808	0.126637	0.815028	0.76474	0.681606	0.0546178	0.139613	0.103875	0.0557698	0	0.641509	0.264706	0	0.00192342	1	-0.0818758
0.401544	0.0769555	0.592126	0.119626	0.475598	0.120124	0.373625	0.586726	0.643598	0.0453633	0.282712	0.116923	0.0408175	0	0.781709	0.235294	0	0	1	0.226426
0.44455	0.0769555	0.592126	0.121998	0.452835	0.159611	0.477649	0.49691	0.613497	0.0409047	0.262749	0.0760488	0.27071	0	0.0754717	0.264706	0	0.000769262	0.530865	0.249392
0.182739	0.05099	0.536183	0.161031	0.458277	0.23995	0.321192	0.586887	0.698136	0.558539	0.195107	0.286204	0.222604	0.794876	1	0.117647	0	0.681038	0.144202	0.444458
0.227083	0.0134648	0.617615	0.26753	0.464297	0.23589	0.488297	0.522511	0.650793	0.449679	0.734858	0.267201	0.627312	0.815568	1	0.117647	0	1	0.247053	0.882897
0.269303	0.0134648	0.617615	0.263166	0.597699	0.262879	0.471407	0.618285	0.606737	0.354873	0.33917	0.196375	0.477054	0.737439	0.556838	0.0588235	0	0.34883	0.242755	0.551302
0.221597	0.885111	0.0224359	0.710987	0.30737	0.249164	0.250735	0.186051	0.552317	0.0821027	0.17942	0.430975	0.036024	0.235348	0.280922	0.588235	0	0.0824123	0.979675	-1.09583
0.212508	0.895514	0.0191244	0.696137	0.309351	0.385308	0.106054	0.470186	0.502732	0.0896213	0	0.078561	0.0798869	0.435446	1	0.294118	0	0.635349	1	-0.573642
0.240692	0.902736	0.016521	0.688544	0.50634	0.422334	0.363565	0.496213	0.455899	0.0913555	0.603478	0.0669489	0.0941606	0.508579	1	0.470588	0	0.315327	1	-0.779887
0.288039	0.881023	0.0142932	0.664307	0.409971	0.412537	0.512412	0.509938	0.413859	0.0746016	0.293011	0.060593	0.137327	0.559527	0.132541	0.352941	0	0.333277	0.841327	-0.404608
0	0.155055	0.22092	0	0.149007	0.119955	0.14263	0.424604	0.403086	0.292726	0.051242	0.647409	0.023531	0.304183	1	0.382353	0	0.442464	0.458062	-0.089258
0	0.167676	0.213415	0	0.16403	0.127853	0.100942	0.423445	0.358312	0.270123	0.106992	0.401581	0.0204713	0.448027	0.474959	0.264706	0	0.595939	0.45011	-0.254768
0	0.167676	0.213415	0	0.21665	0.0964389	0.165018	0.401113	0.30929	0.339228	0.31302	0.472517	0.0367902	0.45974	1	0.235294	0	0.234074	0.479693	-0.364404
0	0.167676	0.213415	0	0.257185	0.0649262	0.16897	0.372606	0.260005	0.492987	0.475379	0.48247	0.0821011	0.435446	0.0754717	0.264706	0	0.539333	0.43625	-0.955908
0.193141	0.464908	0.0410062	0	0.133721	0.300293	0.10151	0.628096	0.502068	0.098963	0	0.30707	0.00654568	0	0.458412	0.294118	0	0.723212	0.500234	0.029012
0.204504	0.15516	0.802374	0	0.268095	0.337242	0.242367	0.636209	0.453339	0.172647	0.528322	0.416506	0.0674031	0	0.42217	0.470588	0	1	0.592048	-0.664849
0.289214	0.591887	0.0623671	0	0.283197	0.286194	0.839309	0.557919	0.414085	0.227226	0.471069	0.293548	0.105117	0	0.882905	0.382353	1	0.235486	0.518336	-0.0105766
0.364266	0.591887	0.0623671	0.0563793	0.398355	0.301768	0.749853	0.794794	0.384769	0.286961	1	0.236586	0.0582464	0	0.87613	0.441176	1	0.285326	0.649298	0.0316735
1	0.437198	0.405414	0.646987	1	0.0590112	0.665596	0.884168	1	0.0283299	0.464856	0.14275	0.0117953	0	0.292185	0.676471	0	0.159314	1	0.790697
1	0.437198	0.405414	0.696318	1	0.0883528	0.463201	0.964302	1	0.0276778	0.215411	0.13159	0	0	0.272276	1	0	0.108716	1	0.979413
1	0.437198	0.375871	0.634123	1	0.107196	0.352026	0.922474	1	0.0308302	0.482991	0.114963	0.0961257	0	0.36911	0.676471	0	0.0857971	1	-0.688389
1	0.437198	0.375871	0.559344	1	0.0842936	0.377083	0.71464	1	0.0265305	0.108873	0.144687	0.115324	0	0.3198	0.205882	0	0.0521199	0.648347	0.665453
1	0.437198	0.375871	0.549672	1	0.00918663	0.188084	0	1	0	0.113151	0.251359	0.072398	0	0.0700396	0.117647	0	0	0.628447	0.197187
0.236205	0.296393	0.42203	0.0164701	0.579182	0.231688	0.132938	0.352152	0.455451	0.141418	0.0753454	0.863201	0.422852	0.353022	0.682193	0	0	0.440446	0.186134	-0.424684
0.220869	0.322896	0.42203	0	0.475959	0.238865	0.0666992	0	0.405163	0.137637	0.42264	0.864002	0.574741	0.330353	0.734981	0	0	0.515556	0.245407	-0.588527
0.255572	0.248304	0.385468	0.0100021	0.506167	0.29596	0.412865	0.356553	0.359582	0.364828	0.949998	0.748751	0.530796	0.186509	0.656167	0	0	0.466973	0.326066	-0.631226
0.394401	0.770535	0.0502966	0.694349	0.665854	0.153703	0.269711	0.559782	0.493678	0.284136	0.195809	0.840237	0.643251	0.917201	0.126321	0.205882	0	0.412656	0.699553	-0.305725
0.408114	0.770535	0.0502966	0.692635	0.632443	0.199457	0.258793	0.49779	0.450129	0.198967	0.152603	0.363671	1	0.850645	0.42217	0.117647	0	0.563761	0.670022	-0.540952
0.421048	0.779101	0.0168413	0.65994	0.675524	0.238561	0.25334	0.520989	0.406587	0.318195	0.767678	0.304617	1	0.8797	0.535001	0.117647	0	0.641592	0.633553	0.954306
0.445426	0.779101	0.0074913	0.631104	0.718196	0.207692	0.335382	0.494652	0.368743	0.312814	0.37381	0.310313	1	0.713822	1	0.0588235	0	1	0.34064	0.335384
0.244741	0.814795	0.23554	0.159973	0.623605	0.231701	0.356387	0.492753	0.407301	0.499861	0.355606	1	0.591676	0	0.280922	0.558824	0	0.617526	0.535607	0.212382
0.342805	0.814679	0.23554	0.19774	0.669514	0.159408	0.969094	0.479543	0.37807	0.489366	0.279413	1	0.479309	0	0.714652	0	0	0.267145	0.476084	0.488905
0.358166	0.811949	0.23554	0.210647	0.710181	0.146371	0.270409	0.411039	0.333743	0.594341	0.620443	1	0.609608	0	1	0	0	0.234816	0.462994	-0.0909211
0.35118	0.81043	0.23554	0.205788	0.637261	0.118056	0.119545	0.273548	0.282513	0.660262	0.163757	1	0.514186	0	0.663061	0	0	0.125235	0.32861	0.144563
0.349143	0.81043	0.23554	0.217607	0.614412	0.115208	0.151752	0.143877	0.232855	0.726326	0.484529	1	1	0	0.837178	0	0	0.43831	0.34728	-0.414789
0.133126	0	0.723751	0	0.233197	0.348673	0.201185	0.304301	0.553436	0.131502	0.0641545	0.886994	0.213249	0.421857	0.699288	0.382353	0	0.374786	0.577497	-0.629605
0.129722	0	1	0	0.425987	0.436467	0.142789	0.323034	0.504732	0.166936	0.212369	0.717383	0.202289	0.435446	0.519245	0.264706	0	0.188679	0.536712	-1.59853
0.14202	0.034153	0.739783	0	0.469642	0.454409	0.248885	0.468358	0.454601	0.176862	0.355671	0.513639	0.305464	0.421857	0.440845	0.235294	0	0.28589	0.639803	-1.885
0.164791	0.034153	0.739783	0	0.502236	0.496723	0.323628	0.616267	0.404273	0.210401	0.315967	0.356631	0.380768	0.546462	0.308525	0.264706	0	0.794652	0.338974	-1.40509
0.248197	0.521401	0.0670634	0.482783	0	1	0.262163	0.449869	0.505767	0.323911	0.198155	0.334376	0.00465931	0	0.511737	0.147059	0	0.436791	0.301087	-0.661105
0.248235	0.521401	0.0670634	0.535212	0.0715362	1	0.165456	0.419699	0.456737	0.353847	0.1709	0.153819	0.0397726	0	0.385449	0.117647	0	0.506508	0.331769	-0.950143
0.245167	0.521401	0.0670634	0.507239	0.204607	1	0.144989	0.356405	0.407349	0.390857	0.300505	0.14467	0.0196309	0	0.663061	0.0588235	0	0.429468	0.420927	-0.571523
0.25012	0.497865	0.0702834	0.54302	0.13302	1	0.198387	0.391517	0.358892	0.427614	0.347074	0.160102	0.0586535	0	0.438247	0	0	0.990409	0.464581	-0.186113
0.383908	0.350394	0.745475	0.609354	0.552004	0.304245	0.298725	0.357894	0.244539	0.114813	0.398231	0.55591	0.540254	0.876815	0.750405	0.205882	0	0.225476	0.436688	0.0977915
0.417331	0.29302	0.839385	0.670645	0.552461	0.300338	0.403078	0.336356	0.208836	0.0465797	0	0.183953	0.425376	0.835255	0.758575	0.382353	0	0.276487	0.443397	1.06693
0.452141	0.273333	0.871356	0.826316	0.512065	0.297093	0.413688	0.286119	0.175878	0.0854335	1	0.156135	0.583302	0.642434	0.763137	0.235294	0	0.121965	0.487682	1.22615
0.517448	0.173093	0.84242	0.598282	0.583589	0.317398	0.663186	0.399913	0.16303	0.130742	0.638626	0.124023	0.545172	0.718815	0.54145	0.294118	0	0.180569	0.507868	-0.251911
0.575828	0.190183	0.71066	0.477475	0.74436	0.375732	0.603686	0.523502	0.152999	0.0874265	0.146105	0.103012	0.710851	0.741792	0.835128	0	0	0.495287	0.576439	0.297218
0.458835	0.130097	1	0.549437	0.0112734	0.952285	0.728803	0.50768	0.375366	0.113801	0.208695	0.196507	0.0278171	0.186509	0.872117	0.294118	0	0.407256	0.647395	1.06943
0.518514	0.124506	1	0.587624	0.0112734	0.756827	0.614722	0.34875	0.359826	0.0736019	0.252277	0.107627	0.071195	0.373018	0.589099	0.5	0	0.186671	0.725156	1.19955
0.606676	0.158387	0.991972	0.472141	0.0164258	0.588753	0.872158	0.825978	0.372286	0.10459	1	0.227862	0.0266041	0.435446	0.458412	0.411765	0	0.596907	0.624999	0.15782
0.76292	0.14634	0.991972	0.476169	0.169908	0.701546	1	1	0.467434	0.120533	0.330167	0.272915	0.0723899	0.407086	0.186415	0.205882	0	0.244677	0.47257	0.171009
0	0.656079	0.138782	0.58586	0.429866	0.209525	0.208406	0.326958	0.643992	0.133523	0.14852	0.49022	0.0359247	0	0.293892	0.705882	0	0.424604	0.532017	-2.10645
0	0.656079	0.138782	0.59655	0.458846	0.219999	0.285855	0.337504	0.588184	0.065145	0.00666907	0.37421	0	0.235348	0.641509	0.0588235	0	0.616269	0.510895	-2.66599
0	0.657997	0.138782	0.576441	0.378025	0.264629	0.209961	0.375425	0.536725	0.0988863	0.480185	0.390202	0.034363	0.117674	0.741132	0.5	0	0.545871	0.543494	-2.99186
0.00603788	0.657997	0.138782	0.578897	0.492937	0.255858	0.274436	0.424652	0.482224	0.107501	0.390868	0.338549	0.0188083	0	0.42217	0.0882353	0	0.701979	0.466966	-2.5623
0.043986	0.286104	0.157935	0.363426	0.436258	0.484079	0.440212	0.352846	0.22591	0.15295	0.113279	0.359207	0.0735822	0.435446	0.280922	0.205882	0	0.244311	0.364907	-1.40185
0.0954624	0.286104	0.157935	0.346753	0.335064	0.448016	0.546087	0.325409	0.166011	0.0632756	0.0206466	0.245973	0.0779483	0.186509	1	0.382353	0	0.266737	0.425171	-0.706728
0.107156	0.286104	0.157935	0.363872	0.441095	0.364563	0.24467	0.430905	0.115188	0.0803601	0.460342	0.292991	0.0660859	0.373018	0.280922	0.235294	0	0.698136	0.423347	-1.00654
0.0474448	0.0423553	0.757001	0.0527421	0.105468	0.111709	0.324828	0.166321	0.519238	0.0846366	0.143968	0.425909	0.0831429	0.273231	0.474959	0.205882	0	0.299928	0	-0.575727
0	0.0423553	0.757001	0.0793109	0	0.0266443	0	0.299785	0.484242	0.0647031	0	0.772061	0.0586646	0.235348	0	0.117647	0	0.127166	0.457019	-0.177074
0	0.0423553	0.757001	0.121886	0	0.0389571	0.0224724	0	0.443335	0.0490358	0.50407	0.859103	0.14665	0.235348	1	0.117647	0	0.874224	0.385988	0.176653
0	0.24293	0.385422	0.217922	0.129499	0.140642	0.230887	0	0.390688	0.0548985	0.215599	0.584133	0.117146	0.273231	0.280922	0.0588235	0	0.330564	0.619882	-0.0203739
0.06744	0	0.36437	0.165016	0.442997	0	1	0.0473643	0.46553	0.214045	0.208517	1	0.426924	0.565701	0	0.205882	0	0.166787	0.398899	0.283089
0.0988514	0	0.884614	0.292533	0.435326	0.29684	0.3878	0.871368	0.410643	0.268171	0.112502	0.206894	0.618422	0.670794	0	0.117647	0	0.17233	0.385779	-0.87257
0	0.00306236	0.845408	0.34002	0.3355	0.158369	0	0	0.389787	0.0375782	0.1837	0.497037	0.566833	0.45974	0	0.117647	0	0.00852745	0.324487	0.0732002
0	0	0.202874	0.0508367	0.397223	0.195104	0	0	0.391306	0.0806335	0	0.769264	0.545912	0.516862	0	0.0588235	0	0.204465	0.496541	0.120711
0.151907	0.305502	0.274896	0.0859005	0.0930686	0.241119	0.327954	0.114421	0.551992	0.0611265	0.100893	0.392621	0.325845	0.706045	0.186415	0.205882	0	0.550952	0.503113	-0.797541
0.0885891	0.307558	0.274896	0.00307493	0.194471	0.307735	0	0.281478	0.510424	0.0649048	0	0.288495	0.214753	0.84489	1	0.117647	0	0.112936	0.43294	-1.45223
0.103599	0.307558	0.274896	0	0.192373	0.353662	0.267924	0.313117	0.458951	0.0686461	0.37567	0.251615	0.175783	0.703371	0.280922	0.117647	0	0.491863	0.748645	-1.6827
0.23934	0.413073	0.247166	0.0521448	0.268663	0.31339	0.816575	0.809538	0.25962	0.293282	0.194425	1	0.180402	0	0.21174	0.235294	0	0	0.230576	-1.93702
0.263213	0.421242	0.159518	0.150227	0.227031	0.270225	0.331679	0.920443	0.213535	0.273344	0.188826	0.723535	0.0984283	0	0.576762	0.147059	0	0	0.00587765	0.37816
0.310246	0.368183	0.127393	0.14412	0.197363	0.183316	0.509884	0.419789	0.173389	0.203103	0.456328	0.764876	0.324784	0	0.438247	0.0294118	0	0	0.224385	-0.738509
0.25013	0	0.445423	0	1	0.195529	0	0.359751	0.0646833	0.409532	0.395888	0.717034	0.27633	0	0.424721	0.0882353	0	0	0.396661	0.827409
0	0	0.590537	0.0919584	0.0208414	0.0133817	0	0	0.594624	0.132483	0	1	0.230068	0	0.132541	0.264706	0	0.738296	0.286429	1.57349
0	0	0.590537	0.0511443	0.0078733	0.000771068	0	0	0.624056	0	0	1	0.157437	0	0.245283	0.0588235	0	1	0.305497	2.62661
0.316501	0.0569684	0.236272	0.225926	0	0.182383	0.455617	0.451515	0.0768085	0.145565	0.261704	0.46385	0.253847	0	0.329314	0.294118	0.821571	1	0.648393	-1.50651
0.331137	0.0119657	0.236272	0.295043	0	0.120624	0.265286	0	0.0315393	0	0	0.318422	0.161275	0	0.781709	0.5	0	0.536058	0.624836	0.119101
0.199631	0.0119657	0.236272	0.238241	0.216116	0.14897	0	0	0	0	0.0620542	0.43079	0.122618	0	0.280922	0.411765	0	1	0.822163	-0.325759
0	0.104914	1	0.051512	0.180615	0.280062	0.117741	0.338455	0.835191	0.433354	0.619702	0.639259	0.651333	0.186509	0	0.705882	0	0.765929	0.776643	-0.306036
0	0.0770049	0.584426	0.175	0.37741	0.226442	0.191355	0.300631	0.745671	0.143984	0.385331	0.562946	0.820848	0	0	0.5	0	1	0.676458	1.08629
0.338128	0.546205	0.237509	0.843974	0.251062	0.39955	0.448514	0.745915	0.621898	0.394278	0.560636	0.7744	0.273849	1	0.407378	0.441176	0	0.0939711	0	0.78434
0.405354	0.550552	0.235651	0.898727	0.402644	0.387744	0.679965	0.734044	0.596103	0.26374	0.202526	0.252874	0.234593	1	0.828755	0.294118	0	0.0318078	0.0181352	1.5016
0.436464	0.518885	0.236455	0.840707	0.369482	0.368474	0.385529	0.689006	0.560642	0.384158	0.623901	0.210446	0.370725	1	0.828755	0.470588	0.920337	0.0494123	0.0103973	0.929568
0.493634	0.495917	0.238764	0.888136	0.439426	0.335252	0.593476	0.709284	0.541204	0.516168	0.944294	0.30307	0.260838	1	0.641509	0.117647	0.996308	0.0947551	0.0600557	-0.81787
0.574822	0.473659	0.238391	0.825608	0.501393	0.303151	0.806265	0.714276	0.544553	0.518545	0.480722	0.325023	0.259603	1	0.782855	0.0588235	0.968404	0.0136024	0.246718	0.729704
0.640571	1	0.0912742	0.892917	0.814019	0.248423	0	0.959816	0.890092	0.0238448	0.276037	1	0.146943	0.767654	0.641509	0.205882	0	0.001221	0.556678	-0.964058
0.644484	0.875868	0.108026	0.812917	0.994861	0.34428	0.191358	0.697436	0.844362	0.0515706	0.193071	0.417618	0.330514	0.737439	0.42217	0.117647	0	0.0801161	0.529749	-0.945344
0.655519	0.736727	0.114985	0.717178	1	0.357749	0.240096	0.533192	0.804803	0.0694444	0.57763	0.354928	0.576393	0.771306	0.538784	0.117647	0	0	0.562569	-0.707936
0.658081	0.486917	0.163436	0.648226	1	0.271962	0.182283	0.232126	0.758	0.0552767	0.174595	0.529285	0.41162	0.762026	0.519245	0.0588235	0	0.323975	0.462509	0.180987
0.689453	0.307207	0.163436	0.558781	1	0.303328	0.387507	0.558329	0.737278	0.118461	0.804346	0.417115	0.521418	0.780104	0.722915	0.0882353	0	0	0.491054	-0.793418
0.708824	0.447202	0.0749316	0.371397	0.437151	1	0.347821	0.466418	0.951805	0.0990293	0.0723709	0.113606	0.825804	0	0.512907	0.205882	0	0	0.0724498	1.03334
0.688393	0.0945885	1	0.387924	0.434916	1	0.0353423	0.320602	0.883397	0.10913	0.112577	0.116854	0.740581	0	0.603562	0.117647	0	0.587232	0	0.402817
0.680032	0.0945885	1	0.340606	0.337693	1	0.110712	0.276506	0.826654	0.117667	0.193499	0.0836946	0.660379	0	0.741132	0.117647	0	0.0525914	0.102114	0.345028
0.682457	0.0945885	1	0.326	0.298119	1	0.181367	0.298225	0.779842	0.109828	0.318447	0.0571905	0.502387	0	0.625566	0.0588235	0	0.199004	0.0171943	0.953794
0.687585	0.0285776	0.91684	0.437874	0.266369	1	0.199569	0.40304	0.73554	0.120539	0.631265	0.0434485	0.68503	0	0.798182	0.0882353	0	0.765963	0	0.75141
0.321756	0.240234	0.0248109	0.390415	0.633007	0.501138	0.514128	0.532443	0.666535	0.30073	0.561467	0.445014	0.897616	0.470697	0.737063	0.470588	0	0.290793	0.602638	-0.102466
0.389671	0.245997	0.0258282	0.289223	0.62437	0.374818	0.686041	0.461526	0.63897	0.100425	0	0.146093	0.515794	0.532306	0.727056	0.294118	0	0.192345	0.517896	-0.336697
0.450476	0.245197	0.0179982	0.380988	0.680055	0.312076	0.624318	0.369347	0.616373	0.172604	0.932341	0.200318	0.447658	0.532306	0.69219	0.470588	0	0.125402	0.49592	-0.103162
0.49476	0.235184	0.0594935	0.33207	0.705656	0.24147	0.487821	0.480108	0.590882	0.241848	0.826314	0.246044	0.647465	0.330353	0.734078	0.382353	0	0.164223	0.531662	-0.380278
0.599926	0.14504	0.138671	0.296976	0.664346	0.253937	1	0.590371	0.612246	0.158511	0.251873	0.19977	0.68052	0.353022	0.688221	0.441176	0	0.15104	0.605134	0.0320217
0	0.503282	0.0632579	0.494598	0.176012	0.651477	0.263407	0.373864	0.417807	0.313543	0.183464	0.462842	0.284968	0.490692	0.641509	0.441176	0	0.619222	0.118829	-0.543203
0.0151599	0.6985	0.0298407	0.57133	0.15851	0.9831	1	0.861299	0.234129	0.134112	0.0939494	0.17088	0.310726	0.565701	0.589099	0.294118	0	0.388723	0.454894	-0.687782
0.0624983	0.6073	0.0298407	0.595422	0.229359	0.547833	0.512349	0.505018	0.172406	0.162918	0.702874	0.136685	0.348478	0.373018	0.474959	0.470588	0	0.60026	0.591316	-1.38103
0.0846992	0.51075	0.0566478	0.540873	0.260107	0.635878	0.319474	0.552785	0.118844	0.176302	0.306654	0.113342	0.328644	0	1	0.117647	0.838191	1	0.437216	0.528503
0.287717	0.344874	0.301795	0.497393	0.589532	0.184612	0.50776	0.592618	0.315728	0.449399	0.237541	0.762779	0.2489	0.638531	0.280922	0.205882	0	0.708105	0.446892	0.65317
0.290055	0.345006	0.301724	0.547546	0.587987	0.196092	0.180779	0.604144	0.267144	0.398337	0.214548	0.456734	0.284797	0.407086	1	0.117647	0	0.793622	0.409269	-0.385278
0.303352	0.357522	0.301724	0.530538	0.592711	0.240367	0.255884	0.650685	0.220866	0.543409	0.616057	0.331313	0.285623	0.55312	1	0.117647	0	0.515218	0.483262	0.124619
0.312391	0.357522	0.301724	0.434386	0.647593	0.241454	0.22629	0.590366	0.173892	0.533651	0.179162	0.313049	0.130962	0.373018	1	0.0588235	0	0.313893	0.491783	0.0167814
0.345127	0.354968	0.140049	0.533132	0.65249	0.278706	0.397846	0.639772	0.133579	0.525776	0.730739	0.354792	0.461687	0.588371	1	0.0882353	0	0.521196	0.504522	-0.0446739
0	0.200264	0.235566	0.314171	0.0958554	0.0970071	0.451677	0.422068	0.536678	1	0.625609	1	0.0982915	0	1	0.205882	0	0.240845	0.190234	0.0546732
0	0.200264	0.235566	0.233852	0.294539	0.152801	0.164968	0.255809	0.487668	0.738151	0.00400555	0.723666	0.11611	0	0	0.117647	0	0.646083	0.130366	0.239391
0	0.20367	0.0727001	0.532908	0.206121	0.468475	0.68025	0.63796	0.305844	1	1	0.464332	0.243621	0	0.4061	0.0882353	0	0.221909	0	0.0106974
0.438793	0.687381	0.365744	0.722877	0.260493	1	0.477749	0.660697	0.610764	0.197983	0.277924	0.0142835	0.0752837	0.235348	0.42217	0.382353	0	0.299389	0	2.63187
0.493631	0.624366	0.337448	0.787663	0.352891	1	0.573929	0.63736	0.590237	0.217328	0.303855	0	0.108196	0.186509	0.906558	0.264706	1	0.512602	0.295945	0.84992
0.551916	0.624526	0.23938	0.737438	0.371611	1	0.602883	0.59912	0.577579	0.18867	0.495932	0.0163749	0.571094	0.559527	0.641509	0.235294	0.959594	0.180951	0.48143	1.25039
0.567007	0.52335	0.274837	0.685999	0.371715	1	0.2685	0.463411	0.538982	0.175099	0.118658	0.0163402	0.364815	0.721258	0.865943	0.264706	1	0.273609	0.458979	-0.204656
0.438537	0.833372	0.0953762	0.737289	0.290229	0.191005	0.0557137	0.278099	0.218364	0.0661801	0.276496	0.945932	0.24799	0.882538	0.592401	0.411765	0	0.140561	0.413564	-1.37814
0.442163	0.833372	0.0953762	0.740494	0.348602	0.206507	0.189433	0.27122	0.171041	0.0506229	0.0933727	0.515599	0.316298	0.831496	0.734407	0.147059	0	0.140508	0.469417	-0.879189
0.461127	0.833372	0.0953762	0.714062	0.279177	0.221096	0.296075	0.285333	0.131355	0.0479016	0.353862	0.472873	0.356225	0.730692	0.855479	0.323529	0	0.159703	0.57502	-0.341407
0.463452	0.833372	0.0953762	0.709257	0.287307	0.248912	0.1807	0.290814	0.0835128	0.0585148	0.462736	0.420554	0.366732	0.735219	0.652615	0.0294118	0	0.125905	0.206387	-0.29472
0.328261	0.19251	0.65022	0.230065	0.172758	0.30011	0.28578	0.443506	0	0.256331	0.411003	0.539714	1	0	0.519245	0.205882	0	0.106479	0.203607	1.02872
0.336149	0.148641	0.722841	0.267331	0.170361	0.367894	0.218379	0.435479	0	0.236382	0.00844691	0.079081	1	0	1	0.117647	0	0.0174808	0.192509	1.09205
0.362661	0	0.795647	0.34858	0.167159	0.389934	0.351128	0.400118	0	0.396928	0.751634	0.230385	1	0	1	0.117647	0	0.0129925	0.245607	0.855135
0.148697	0.266754	0.496675	0.202299	0.304807	0.43493	0.867354	0.713187	0.748333	0.152513	0.0732766	0.564918	0.246905	0.186509	0.714652	0.205882	0	0.114155	0.659478	-0.935326
0.195421	0.266754	0.496675	0.327047	0.247421	0.481263	0.507389	0.650007	0.69825	0.143711	0.260305	0.291464	0.130631	0.55312	0.608164	0.117647	0	0.872051	0.545009	-0.480099
0.210596	0.266754	0.431141	0.0495246	0.356646	0.418396	0.269094	0.517012	0.649741	0.124014	0.284388	0.285327	0.209721	0	0.568127	0.117647	0	0.178915	0.46448	-1.61302
0.278411	0.227161	0.330571	0.00509377	0.307077	0.374716	0.654451	0.519151	0.559206	0.0854045	0.347867	0.265078	0.401825	0.470697	1	0.0882353	0	0.141874	0.338132	-0.583147
0.517602	0.122543	0.627129	0.233006	0.52307	0.477086	0.561583	0.607623	0.751544	0.126353	0.372637	0.314178	0.969362	0.480989	0.634843	1	0	0.257559	0.225199	1.33341
0.578754	0.0305447	1	0.249991	0.504037	0.405695	0.627295	0.597966	0.74354	0.0746908	0	0.157173	0.463036	0	0.652615	0.617647	0	0.0102813	0.200025	1.28434
0.632002	0.0429655	0.96641	0.214097	0.874166	0.338059	0.56071	0.496819	0.735846	0.067332	0.419914	0.130668	0.495658	0	0.741132	0.0294118	0	0.199491	0.359985	1.96007
0.60308	0.150385	0.564465	0.283469	0.853222	0.283554	0	0	0.663707	0.0159037	0.129465	0.177612	0.573599	0	0.781709	0.0882353	0	0.161018	0.38066	1.31031
0.594562	0.150385	0.564465	0.274127	0.80001	0.293487	0.109708	0.299278	0.608162	0.0444075	0.197956	0.178219	0.375663	0	0.583956	0.0882353	0	0.122267	0.429057	1.14809
0.57304	0.122661	0.499181	0.383752	0.460792	1	0.476249	0.640528	0.396167	0.160926	0.0771613	0	0.26341	0	1	0.382353	0	0.0917265	0.503846	1.36097
0.584326	0.122661	0.499181	0.38743	0.570826	1	0.241841	0.613796	0.355341	0.142445	0.272882	0	0.287568	0	0.57125	0.235294	0	0.236922	0.556658	1.34449
0.643381	0.122841	0.499181	0.43964	0.45504	0.501493	0.606352	0.562929	0.304043	0.0846078	0.464488	0	0.107932	0	0.860144	0	0	0.382663	0.341603	0.0350916
0.239076	0.257183	0.407464	0.351504	0.478499	0.312562	0.38944	0.599649	0.848013	0.809572	0.26856	0.537566	0.111269	0.435446	0.245283	0.205882	0	1	0.154378	-1.78102
0.249066	0.257183	0.407464	0.535582	0.492837	0.34861	0.232855	0.642638	0.80008	0.655456	0.299196	0.288809	0.151526	0.235348	0.411482	0.382353	0	1	0.175665	-2.18049
0.283018	0.257183	0.407464	0.469842	0.729736	0.35256	0.40712	0.629035	0.756167	0.533361	0.322221	0.278397	0.199179	0.235348	0.652615	0.235294	0	0.350429	0.408583	-2.20058
0.338963	0.217782	0.443636	0.293291	0.87055	0.444073	0.58318	0.979584	0.720206	0.546089	0.557104	0.253055	0.22775	0.45974	0.831353	0.294118	0	0.250932	0.511406	-1.50895
0.40633	0	0.633364	0.0937777	0.881097	0.229722	0.610833	0.444361	0.498431	0.618114	1	1	1	0.737439	0.577871	0.588235	0	0.196738	0.325122	0.471676
0.439147	0	0.635733	0.14871	0.800576	0.300084	0.398464	0.480998	0.463826	0.315128	0.0530902	0.678677	1	0.878744	0.735464	0.294118	0	0.030877	0.328345	-0.465204
0.50437	0	0.469702	0.185075	0.872915	0.312412	0.662454	0.530882	0.449363	0.382569	0.554161	0.360115	0.905134	1	0.744873	0.470588	0	0.245087	0.256389	-0.438877
0.554957	0	0.403842	0.214166	1	0.320106	0.538785	0.591941	0.432543	0.355042	0.41535	0.332138	1	1	0.807591	0.352941	0	0.247998	0.366888	-0.899452
0.610992	0	0.739678	0.177262	0.992583	0.373541	0.58394	0.563204	0.4247	0.396504	0.480809	0.296053	1	1	0.667033	0.294118	0	0.0887132	0.297687	-1.73162
0.332387	0.083319	0.703537	0.0598443	0.762382	0.299733	0.885481	0.579314	0.865474	0.34682	0.48504	0.278676	0.0581252	0	0.391866	0.205882	0	0.0496942	0.595413	-0.0658977
0.358956	0.0832854	0.641768	0.0540775	0.97968	0.364706	0.351552	0.82373	0.824347	0.387085	0.232727	0.220925	0.0396453	0	0.650448	0.117647	0	0.00239038	0.668421	-1.07516
0.376015	0.0611515	0.621274	0.00627062	0.483545	0.340647	0.282456	0.779491	0.781075	0.451612	0.503613	0.313894	0.0860066	0	0.838696	0.117647	0	0	0.621596	-0.904648
0.392875	0.0611515	0.621274	0	0.475039	0.319209	0.281049	0.755728	0.738264	0.434115	0.345639	0.335791	0.0746742	0	0.699288	0.0588235	0	0.0993906	0.602154	0.155838
0.518602	0.498034	0.121016	0.142089	0.612592	0.653458	0.781014	0.959152	0.703125	0.283768	0.742373	0.697069	0.733241	1	0.663061	0.382353	0	0.0611827	0.0386101	0.769647
0.569112	0.46646	0.122387	0.00192541	0.617779	0.62786	0.538152	0.878975	0.687578	0.181878	0	0.0810977	0.914585	1	0.702491	0.264706	0	0.0916233	0	0.627094
0.596635	0.443645	0.159633	0.0626477	0.645972	0.585168	0.35863	0.873603	0.658768	0.242094	0.773517	0.0913025	0.874808	1	0.474959	0.235294	0	0.0801909	0.0379541	0.488901
0.647651	0.408207	0.141913	0.106134	0.627749	0.484357	0.542309	0.869848	0.650919	0.220005	0.298571	0.0998712	0.691379	1	0.385449	0.264706	0	0.117069	0.20239	-0.309498
0.398865	0.441693	0.181078	0.424464	0	0.998176	0.122862	0.514735	0.25025	0.144231	0.244568	0.0488432	0.0454462	0.353022	0.280922	1	1	0.629331	0.469527	-0.770044
0.433091	0.441693	0.181078	0.35576	0	1	0.409215	0.522032	0.215839	0.11835	0.163943	0.0588043	0.0849677	0.235348	0.789947	0.617647	1	0.148037	0.641809	-0.727321
0.4519	0.325468	0.364158	0.488366	0.401316	1	0.294966	0.447885	0.175759	0.162926	0.729628	0.0187155	0.0715797	0.186509	0.589099	1	1	0.201569	0.819621	-0.972851
0.476479	0.611659	0.129052	0.608422	0.65947	1	0.336868	0.435995	0.13941	0.199736	0.247066	0	0.0404551	0.390905	1	0.470588	0	0.69861	0.675432	-0.075371
0.0928798	0.0480354	0.620478	0.214863	0.393133	0.46084	0.508486	0.410943	0.509685	0.144488	0	0.173319	0.111481	0	0.474959	0.117647	0	0.188628	0.558628	-0.614794
0.166006	0.00055804	0.533349	0.306663	0.477805	0.288616	0.732442	0.198957	0.453265	0.0681825	0.352333	0.255394	0.0812213	0	0.519245	0.117647	0	0.321223	0.634864	0.0359752
0.162339	0	0.486761	0.278451	0.488837	0.163424	0.141075	0.291566	0.404366	0.51008	1	0.354023	0.13119	0	0.519245	0.0588235	0	1	0.500561	1.25667
0.571101	0.205472	0.780986	0.330271	0.590645	0.657333	0.418421	0.720987	0.688992	0.279818	0.496552	0.462008	1	1	0.873573	1	0	0.262673	0.304068	1.01636
0.598068	0.205472	0.699859	0.314215	0.590645	0.516745	0.35451	0.424869	0.659861	0.117485	0	0.190709	0.712603	1	0.556838	0.617647	0	0.218464	0.301639	-0.62298
0.634662	0.0970098	0.743391	0.388808	0.590645	0.701569	0.427416	0.495395	0.639978	0.206587	1	0.0624644	0.759392	1	0.608164	1	0	0.266137	0.532728	-0.0273001
0.718032	0.0851696	0.694529	0.395251	0.590645	0.915451	0.826687	0.70862	0.666578	0.257517	0.860641	0.090604	0.742159	1	0.928059	0.470588	0	0.311906	0.775491	-0.210978
0.187861	0.68539	0.364215	0.832368	0.836531	0.875271	0.0966309	0.82174	0.600077	0.49278	0.277473	0.400167	0.109013	1	0.416617	1	0	0.269985	0.14619	0.874029
0.240208	0.722645	0.349092	0.900298	0.851266	0.901853	0.55326	0.821845	0.553919	0.333087	0.284047	0.153409	0.135741	1	0.586477	0.617647	0	0.29608	0.319894	0.869039
0.267582	0.722902	0.349092	0.935698	0.84933	0.874726	0.357527	0.856176	0.5084	0.361067	0.714984	0.17656	0.313495	1	0.495104	1	0	0.242995	1	1.01923
0.315768	0.723085	0.349092	1	0.819192	0.895757	0.519205	0.899026	0.46891	0.355516	0.485198	0.137217	0.294741	1	0.49951	0.470588	0	0.11962	0.841342	-1.61166
0.299003	0.723283	0.349092	0.977167	0.794553	0.778192	0.0578365	0.723781	0.416068	0.311926	0.136084	0.12312	0.285116	1	0.454824	0.294118	0	0.13657	0.726645	0.0784731
0.766862	0.543063	0.271145	0.598533	0.425529	0.0750653	0.507672	0.667021	1	0.0482179	0.389861	0.0208204	0.0340694	0	0.42217	0.382353	0	0.0107549	1	-0.645609
0.856259	0.581477	0.257161	0.601442	0.425529	0.101021	0.88404	0.757338	1	0.0403715	0	0.00341948	0.0110319	0	0.25966	0.264706	1	0.0143086	1	-0.708991
0.950101	0.581477	0.269168	0.619673	0.425529	0.0593357	0.927273	0.795136	1	0.0201535	0.45601	0.00719618	0.0226292	0	0.477779	0.235294	0	0.0271061	1	-0.480535
1	0.581477	0.269168	0.595585	0.425529	0.0293746	0.683803	0.657853	1	0.0109536	0.26797	0.00114959	0.0543984	0	0.445974	0.264706	0	0.0241065	0.486774	0.0378301
0.465256	0.362195	0.190771	0.0932186	0.395457	0.294239	0.444463	0.403609	0.869003	0.0817394	0.175829	0.47488	0.118158	0.838932	0.582333	0.205882	0	0.147694	0.345627	-1.47935
0.427298	0.362179	0.190771	0.0718999	0.367087	0.295111	0	0	0.801632	0	0	0.358415	0.055459	0.964889	0.641509	0.117647	0	0.4131	0.415201	-0.788976
0.414032	0.307827	0.196477	0.0330759	0.825751	0.31652	0.0796227	0.282688	0.746814	0.0545278	0.403398	0.393609	0.153458	0.971681	0.519245	0.117647	0	0.196198	0.591347	-1.40314
0.415528	0.268334	0.211818	0.00738324	0.860015	0.307437	0.175148	0.297791	0.698416	0.0963152	0.400887	0.44536	0.165873	0.96373	1	0.0588235	0	0.173737	0.574635	-0.782792
0.436811	0.252066	0.219636	0	0.987792	0.402649	0.312814	0.358371	0.658874	0.13924	0.934708	0.349065	0.286844	0.860537	1	0.0882353	0	0.116662	0.682299	-0.15885
0.302797	0.276104	0.0753957	0.047529	0.819811	0.305878	0.865885	0.384275	0.56399	0.157935	0.0762465	1	0.0713634	0	0.896059	0.382353	0	0.326521	0.389875	0.591583
0.302017	0.276104	0.101813	0.0474264	0.83532	0.243018	0.160032	0.293054	0.514784	0.162801	0.227722	0.85083	0.0611248	0	0.699288	0.264706	0	0.227527	0.328854	0.356116
0.327922	0.277293	0.124292	0.0893026	0.901829	0.238229	0.346636	0.362616	0.471993	0.229284	0.822033	1	0.116009	0	0.1376	0.235294	0	0.452005	0.388124	0.76866
0.34698	0.277666	0.117547	0.144507	0.761519	0.244105	0.296761	0.331417	0.428342	0.26147	0.554146	1	0.0707617	0.390905	0.391866	0.264706	0	0.343172	0.604196	-0.479785
0.393468	0.234882	0.0693245	0.224362	0.79383	0.314017	0.50548	0.413867	0.395247	0.148487	0.1334	0.66255	0.139242	0	0.755222	0.0882353	0	0.247177	0.666293	-0.757024
0.450095	0.46363	0.27447	0.515266	0.164634	0.729312	0.325748	0.33513	0.763291	0.100197	0.360595	0.0208648	0.211934	0	0.265072	0.147059	0	0.214319	0.906924	-0.129229
0.51381	0.424129	0.194188	0.586021	0.164634	0.630669	0.649359	0.332277	0.749227	0.0278648	0	0.05645	0.238566	0	0.589099	0.117647	0	0.238072	0.899085	0.41668
0.550502	0.424129	0.159165	0.63856	0.18351	0.535202	0.428182	0.334455	0.723727	0.0222513	0.44868	0.032382	0.416326	0	0.544959	0.0588235	0	0.333837	0.885373	0.523341
0.552197	0.404379	0.164955	0.617791	0.18351	0.36446	0.176478	0.312945	0.675839	0	0.254942	0.0564812	0.345091	0	0.519245	0	0	0.400474	0.640002	1.35743
0.425527	0.367174	1	0.900689	0.868821	0	0.312661	0.459679	0	1	0.204251	1	0.0419526	0	0.150943	0.705882	0	0.831072	0.25468	-0.883118
0.368476	0.361454	1	0.894895	0.853322	0	0	0	0	1	0	1	0.0477986	0.330353	0	0.0588235	0	0.420349	0.242888	-0.749885
0.378061	0.361454	0.908007	0.817092	0.868839	0.0538567	0.230057	0.419475	0	1	0.246416	0.885423	0.0974298	0	0.0754717	0.5	0	0.432638	0.306012	-0.0579299
0.577021	0.250638	0.422141	0.627659	1	0.00926607	0.273611	0.409476	0	1	0.24555	0.374918	0.111573	0.235348	1	0.205882	0	0.285727	0.473787	0.0723211
0.276371	0.132455	0.119963	0	0.228487	0.000935438	0.406292	0.362247	0.705962	0.0691761	0.134901	0.89818	0.0380256	0.186509	0.42217	0.382353	0	1	0.747265	-0.36381
0.295974	0.156383	0.137804	0	0.228487	0	0.30067	0.356805	0.660611	0.0532577	0.256686	0.820197	0.00960562	0.330353	0	0.264706	0	0.251383	0.779934	-0.228869
0.273266	0.156383	0.137804	0	0.228487	0	0.0215468	0.380812	0.607373	0.0853774	0.30344	0.889635	0	0.373018	0.0754717	0.235294	0	0.56095	0.734473	-0.599147
0.487294	0.239132	0.747408	0.442155	0.228882	0.359811	1	0.921837	0.635695	0.0628867	0.354994	0.163758	0.0159474	0.421857	0.280922	0.264706	0	0.365004	0.669012	1.65358
0.512346	0.239132	0.747408	0.413436	0.277124	0.421501	0.340348	0.950226	0.601236	0.154167	0.675243	0.10662	0.0772162	0.273231	0.278107	0.0882353	0	1	0.73721	0.560273
0.355271	0.826538	0.0767713	0.773771	0.071986	0.426832	0.231479	0.466224	0.774138	0.117802	0.226665	0.00131335	0.143014	0.186509	0.258979	0.411765	0	0.647321	0.646439	0.732073
0.374852	0.826538	0.0767713	0.800963	0.182794	0.484623	0.300515	0.466974	0.731631	0.092344	0.236607	0	0.146603	0	0.617059	0.323529	0	0.233179	0.601959	0.138142
0.381641	0.826538	0.0767713	0.776254	0.111495	0.49005	0.210866	0.481838	0.685024	0.096923	0.283456	0	0.140279	0.186509	0.519245	0.323529	0	0.165578	0.794426	0.0809815
0.405949	0.826538	0.0767713	0.776222	0.16185	0.369969	0.334878	0.435909	0.645381	0.0663243	0.248946	0.00982825	0.218019	0.330353	0.0754717	0.264706	0	0.649038	0.68705	0.75119
0.400027	1	0	0.75869	0.105994	0.316489	0.12641	0.456606	0.593956	0.0824545	0.403604	0.03442	0.109988	0.508579	0.0873487	0.0294118	0	0.890319	0.663774	0.800613
0.20522	0.479448	0.106892	0.703431	0.281806	0.226845	1	0.434175	0.404331	0.466778	0.40607	0.903066	1	0.598663	0.502424	0.235294	0	0.319063	0.123645	0.111943
0.223871	0.479448	0.0996674	0.657667	0.159073	0.128448	0.293836	0.347852	0.356339	0.404424	0.150736	0.386143	1	0.689333	0.652615	0.264706	0	0.126896	0.139756	0.764969
0.213514	0.432936	0.110881	0.628426	0.107376	0.145588	0.0979833	0.366994	0.306645	0.739161	0.580893	0.340591	1	0.499871	0.544959	0.176471	0	0.639266	0.0418394	0.0572672
0.233669	0.432936	0.0828826	0.511115	0.274726	0.173753	0.304659	0.366329	0.259073	0.402572	0.0670406	0.334754	0.92213	0.235348	0.358491	0.147059	0	0.38245	0.223697	-1.51173
0.405908	0.316614	0.19726	0.212365	0.733913	0.580013	0.963857	0.846573	0.449223	0.261233	0.841756	0.563763	0.0958193	0.700655	0.575853	0.558824	1	0.0295182	0	-0.162188
0.498966	0.319375	0.194507	0.196259	0.688713	0.523115	0.919586	0.826152	0.446202	0.13062	0.00666262	0.329019	0.136707	0.77488	0.530097	0	1	0.0974318	0.140221	0.426394
0.530436	0.292187	0.327646	0.269593	0.672144	0.531345	0.388244	0.904105	0.416339	0.196405	0.974376	0.251098	0.102556	0.77488	0.821037	0	0	0.0687289	0.140617	1.06832
0.582318	0.228899	0.565894	0.364843	0.685877	0.532515	0.549427	1	0.402897	0.338516	1	0.282218	0.111855	0.756205	0.690975	0	0	0.133108	0.0512791	0.654377
0.178925	0.12261	0.108158	0.417147	0.428698	0.261779	0.98057	0.578695	0.796231	0.469729	0.416787	0.713294	0.20314	0.577414	0.444444	0.382353	0	0.43785	0.330529	0.641657
0.201943	0	0.83811	0.320538	0.650478	0.208183	0.325428	0.620151	0.747459	0.280072	0	0.433182	0.136076	0.613018	0.682193	0.264706	0	0.146249	0.320997	0.592792
0.23036	0	0.733654	0.391747	0.721761	0.258636	0.365298	0.582407	0.700096	0.58542	1	0.392434	0.158293	0.582981	0.589099	0.235294	0	0.556725	0.399935	0.268142
0.269014	0	0.733654	0.192846	0.571654	0.233636	0.443416	0.506412	0.655727	0.447665	0.115496	0.388174	0.351825	0.706045	0.752621	0.264706	0	0.498066	0.4985	0.366818
0.333432	0	0.641204	0.329119	0.567376	0.215383	0.655449	0.447535	0.620586	0.694719	0.62788	0.305464	0.551688	0.855113	1	0.0882353	0	0.417555	0.477802	0.0777969
0.253584	0.333808	0.193006	0.330751	0.0856724	0.802634	0.799054	0.355396	0.310289	0.217228	0.0231095	0.29545	0.141811	0.703371	0.568127	0.382353	0	0.501434	0	-0.132516
0.263577	0.235057	0.238371	0.236415	0.10408	0.793588	0.232873	0.349428	0.262624	0.171634	0.0260214	0.0607411	0.208552	0.735219	0.589099	0.264706	0	0.185116	0	-0.215302
0.271713	0.235057	0.238371	0.186544	0.192961	0.860291	0.220078	0.424694	0.21484	0.232609	0.715023	0.0686555	0.215916	0.805537	1	0.235294	0	0.193795	0	-0.269401
0.294054	0.227112	0.49	0.324466	0.209848	0.759793	0.3205	0.411774	0.169868	0.200657	0.26715	0.0801481	0.254437	0.906143	0.682193	0.264706	0	0.258691	0.204069	0.174996
0.369179	0.227112	0.398476	0.347403	0.4886	0.851058	0.750514	0.436402	0.141247	0.152017	0.384632	0.0710083	0.456698	0.891667	0.687941	0.0882353	0	0.188999	0.405729	0.0356904
0.437264	0.175898	0.705028	0.102919	0.456308	0.676513	1	0.292584	0.659085	0.121596	0.00463837	0.249137	0.595328	0.646249	0.325151	0.382353	0	0.11119	0.402066	-1.13689
0.417734	0.180934	0.562131	0.0771513	0.466669	0.602814	0.040838	0	0.601291	0.0579401	0	0.200208	0.54773	0.674028	0.613296	0.264706	0	0.735691	0.299561	-1.17457
0.179308	0.630532	0.0902783	0.600076	0.352922	0.56813	0.279026	0.566801	0.698157	0.512565	0.37775	0.551864	0.337419	0.814171	0.556838	0.294118	0	0.263614	0.368317	-0.303724
0.21848	0.60608	0.0769372	0.676363	0.377057	0.541487	0.447454	0.528277	0.650181	0.371152	0.24193	0.0533972	0.291034	0.861602	0.714652	0.147059	0	0.236525	0.357208	-0.336814
0.259926	0.583454	0.0644668	0.619334	0.363953	0.485683	0.465307	0.496647	0.605347	0.398983	0.368141	0.050762	0.284284	0.976062	0.741132	0.147059	0	0.249203	0.304868	0.591806
0.300075	0.558085	0.0751232	0.621122	0.460803	0.458925	0.455099	0.531553	0.563401	0.329424	0.281584	0.0467526	0.442346	0.900331	0.42217	0.235294	0.818278	0.296168	0.440745	0.080808
0.324585	0.556248	0.0644668	0.505028	0.432025	0.424236	0.336356	0.566139	0.520155	0.265307	0.16998	0.0423812	0.749377	0.994489	0.0754717	0.176471	0.798779	0.886569	0.447684	1.00561
0.411528	0.51105	0.251744	0.704189	1	0.459566	1	0.88574	0.206374	0.165622	0.602041	0.296229	0.134506	0	0.0754717	0.205882	0	0.110736	0.0766815	0.010292
0.404167	0.511433	0.251744	0.675768	0.896352	0.306244	0.117131	0.506061	0.154305	0.113229	0	0.29536	0.0414023	0	0.42217	0.117647	0	0.0530286	0.0718385	0.285344
0.374274	0.513424	0.222707	0.64812	0.362347	0.286356	0	0.319445	0.0939732	0.10874	0.127709	0.282257	0.118626	0	0	0.117647	0	0.0517026	0.150133	0.0747598
0.357822	0.319027	0.577208	0.607671	0.645088	0.332294	0.0597681	0.339072	0.0394229	0.138765	0.495969	0.288406	0.175939	0	0	0.0588235	0	0.516701	0.0353843	-0.245345
0.294684	0.609224	0.248011	0	0.749134	0.212595	0.164771	0.308806	0.856487	0.155842	0.0560762	1	0.11394	0	0.682193	0.205882	0	0	0.26407	-1.41421
0.241166	0.57681	0.248011	0.0090549	0.588612	0.16931	0	0	0.799194	0.00523152	0	0.918952	0.117651	0	0.280922	0.117647	0	0	0.392013	-1.55937
0.224785	0.576235	0.248211	0.124504	0.552966	0.202407	0.0602054	0.341117	0.748686	0.173738	0.780588	0.801065	0.18234	0	0.490566	0.117647	0	0.120144	0.409612	0.5009
0.194371	0.550574	0.185488	0	0.869899	0.188684	0	0	0.698229	0.0671761	0.0444745	0.839666	0.298375	0.186509	0.519245	0.0588235	0	0.0778766	0.428769	-1.62436
0.151092	0.0833881	0.747193	0.46599	0.630795	0.678046	0.308353	0.684239	0.846251	0.46723	0.368271	0.477825	0.239169	0.186509	0.310943	0.205882	0	0.158434	0.448006	-0.111263
0.171997	0.0604069	0.747193	0.439563	0.429918	0.635715	0.31007	0.697726	0.796342	0.391085	0.0411298	0.415807	0.237216	0.373018	0.348336	0.382353	0	0.538376	0.463088	-0.39157
0.188743	0.0598894	0.747193	0.449791	0.45682	0.586159	0.280229	0.652586	0.747188	0.412435	0.423543	0.338337	0.370511	0.186509	0.186415	0.235294	0	0.71804	0.477783	0.0745957
0.247434	1	0.0191896	0.939867	0.419039	0.350179	0.245351	0.951996	0.848922	1	0.661254	0.694974	0.0382775	0	0.369981	0.205882	0	0.213566	0	-0.665419
0.281183	1	0.0169042	0.885645	0.465931	0.357564	0.405564	0.88565	0.804871	1	0	0.226866	0.043262	0.330353	0.589099	0.117647	0	0.303077	0.0216085	-0.453664
0.275937	1	0	0.821506	0.507271	0.314184	0.130794	0.547898	0.754924	1	0.289299	0.309744	0.0332337	0.435446	0.261471	0.117647	0	0.243818	0.115562	0.291705
0.249312	0.93265	0.0566547	0.81347	0.452245	0.16667	0	0.292793	0.702039	1	0.581531	0.584679	0.0522715	0.516862	0.39816	0.0588235	0	0.0131095	0.319174	-0.695494
0.403839	0.636025	0.366356	0.750311	0.240571	0.469051	0.207157	0.379846	0.840662	0.0961943	0.101806	0.023339	0.211087	0.330353	0.400419	0.235294	0	0	0.556545	0.631201
0.428819	0.636025	0.366356	0.82084	0.24978	0.50593	0.339813	0.854587	0.802316	0.174253	0.389796	0	0.20903	0	0.696017	0.147059	0	0.436443	0.505901	0.59783
0.438775	0.632738	0.228765	0.73508	0.294824	0.613013	0.232614	1	0.757861	0.38403	0.627	0	0.169025	0	0.682193	0.0294118	0	0.179212	0.46446	1.65721
0.433237	0.629381	0.0415465	0.751609	0.301879	0.566296	0.128898	0.830748	0.706256	0.322108	0.400015	0.0146098	0.18288	0	0.434748	0.0882353	0	0.153067	0.534739	0.298803
0.464914	0.595393	0.211313	0.785668	0.305362	0.563062	0.389815	0.398493	0.672687	0.231112	0.260632	0.0183689	0.0592139	0	0.816008	0.0882353	0	0.609854	0.59678	0.505372
0.480931	0.353866	0.409952	0.824019	0.268738	0.575029	0.62185	0.339388	0.632177	0.132029	1	0.160795	0.0935374	0.186509	0.91765	0.970588	0	0.215004	0.199751	0.137383
0.500842	0.353866	0.409952	0.751214	0.216778	0.626848	0.302899	0.406361	0.594399	0.108244	0	0.0439657	0.250724	0.273231	0.797588	0.794118	0	0.105244	0.0629864	0.266309
0.530638	0.353866	0.409952	0.736038	0.318516	0.696038	0.375626	0.519665	0.563573	0.130894	0.477822	0.0515339	0.220627	0	0.474959	1	0	0.135883	0.364553	0.507497
0.545104	0.353866	0.409952	0.713409	0.494722	0.642682	0.26409	0.540736	0.523969	0.118809	0.155373	0.0447136	0.425483	0	0.42217	0.294118	0	0.159685	0.311546	0.479268
0.600287	0.353866	0.409952	0.710404	0.479111	0.633364	0.576811	0.521582	0.514453	0.0978753	0.24544	0.024691	0.46465	0	0.868668	0.411765	0	0.105964	0.186249	0.540262
0.212492	0.584143	0.245343	0.00379663	0.132475	0.28439	0.532548	0.494281	0.845977	0.396239	0.0894887	0.632177	0.253077	0.638531	0.797588	0.205882	0	0.158464	0.442147	-1.14252
0.229556	0.590256	0.245343	0.0131172	0.22882	0.281759	0.282494	0.509877	0.798099	0.243397	0.0893487	0.313123	0.273443	0.670794	0.150943	0.117647	0	0.104742	0.462493	-1.01631
0.261144	0.587135	0.225725	0	0.298331	0.25878	0.389144	0.567908	0.752624	0.168841	0.413235	0.309671	0.240358	0.754219	0.321648	0.117647	0	0.0502917	0.443773	-1.22904
0.260263	0.551496	0.209577	0	0.423245	0.233724	0.159367	0.373101	0.703464	0.108077	0.175241	0.351041	0.149754	0.82504	1	0.0588235	0	0.105156	0.453806	-1.29758
0.687653	0.40792	0.680652	0.933779	0.451334	0.249859	0.34723	0.927289	0.833674	0.601881	0.718805	0.403885	0.292525	0.613018	0.54163	0.205882	0	0.0374874	0.712382	-0.292771
0.720194	0.40792	0.680652	0.970729	0.511797	0.27604	0.396365	0.979009	0.815815	0.480652	0.194476	0.362832	0.142589	0.603584	0.360196	0.382353	0	0.0345825	0.698881	1.08562
0.738268	0.40792	0.680652	0.981895	0.500933	0.222685	0.289706	0.85095	0.78494	0.499306	0.423191	0.425452	0.0800762	0.559527	0.490566	0.235294	0	0.0952068	0.757923	2.10786
0.740101	0.40792	0.617203	1	0.489626	0.181138	0.177401	0.820661	0.73778	0.995578	1	0.436178	0.174278	0.617545	0.583218	0.294118	0	0.101643	0.458132	-1.24741
0.61738	0.42157	0.212997	0.169508	0.475179	0.350264	0.561831	0.444337	1	0.0497973	0.323892	0.280255	0.0833652	0.613018	0.669686	0.205882	0	0.187459	0.126484	-0.0252717
0.5718	0.239556	0.365091	0.380426	0.530505	0.269484	0	0.166399	0.934666	0.0325838	0.017469	0.125656	0.0874027	0.516862	1	0.382353	0	0.0211828	0.0617883	-0.117661
0.525517	0.239556	0.365091	0.296856	0.526101	0.195767	0	0.353646	0.854537	0.0388288	0.12454	0.284267	0.103369	0.546462	1	0.235294	0	0	0.399042	-0.333526
0.453051	0.239556	0.212997	0.198209	0.315748	0.216845	0	0	0.764748	0	0.248827	0.38662	0.140951	0.667498	1	0.294118	0	0.115202	0.497859	0.432316
0.409861	0.0945667	0.276491	0.124786	0.276159	0.408101	0	0	0.696029	0	0.411217	0.258162	0.198933	0.716337	0.0670913	0	0	0.271559	0.727799	0.517583
0.637774	0.553609	0.173423	0.148106	0.502028	0.271961	0.899031	0.858545	0.299326	0.0978519	0.569741	0.42979	0.049338	0.683375	0.598351	0.558824	0	0.248385	0.857504	-1.23237
0.681121	0.4913	0.133411	0.0823289	0.523372	0.144707	0.480356	0.631485	0.288266	0.0309765	0	0.598836	0.0442442	0.741792	0.504109	0	0	0.290611	0.801043	-0.288986
0.690693	0.392549	0.159013	0.0152686	0.498579	0.029186	0.229959	0.279747	0.248083	0.00881744	0.122837	0.566228	0.0283309	0.657206	0.489244	0	0	0	0.752503	-0.0885326
0.6991	0.361995	0.168562	0.0602557	0.523861	0.0338854	0.221944	0.166461	0.206963	0.011481	0.180849	0.268926	0.0160362	0.435446	0.896059	0	0	0.196677	0.68033	-0.621554
0.403083	0.874847	0.00874897	0.879176	0.745859	1	0.607996	0.804922	0.889391	0.455059	0.66469	0.115967	0.113355	0	0.737063	0.205882	0	0.258763	0.597076	-1.01215
0.469392	0.870534	0.0129658	0.909279	0.784838	1	0.67193	0.813402	0.871162	0.378459	0.294482	0.056618	0.0765394	0	0.656167	0.117647	0	0.290261	0.612593	0.892646
0.48906	0.871148	0.0528179	0.915268	0.788713	1	0.301145	0.819334	0.832824	0.483521	0.659484	0.0699223	0.175292	0.330353	0.808725	0.117647	0	0.296901	0.686422	0.877005
0.579557	0.797926	0.0205395	0.934375	0.966511	1	0.894658	0.906257	0.842194	0.574333	0.828808	0.0752894	0.287348	0.235348	0.687655	0.0588235	0	0.690213	0.356846	1.12506
0.641385	0.800383	0.0513732	0.962119	0.723185	1	0.633091	0.593431	0.841742	0.464089	0.3739	0.0757404	0.0906347	0.304183	0.751502	0.0882353	1	1	0.475438	-0.829255
0.611977	0.73217	0.198787	0.850357	0.892727	0.106786	1	0.507592	0.670651	0.0135162	0	0.423782	0.0324918	0	0.0754717	0.117647	0	0	0.79962	0.607278
0.686308	0.73217	0.198787	0.839697	0.961675	0.0328015	0.743313	0.388522	0.685322	0.00368012	0.338884	0.498434	0.0217503	0	0	0.117647	0	0.048841	0.8403	0.080318
0.733035	0.73217	0.198787	0.840612	1	0.0637228	0.507414	0.666497	0.68155	0.0199242	0.53095	0.367104	0.0776957	0	1	0.0588235	0	0	0.461897	0.41912
0.806973	0.878396	0.168611	0.833232	1	0.0229522	0.739772	0.445376	0.71236	0	0.15058	0.401922	0.103175	0	1	0.0882353	0	0	0.530881	0.180082
0.209758	0.190315	0.854563	0	0	0.285089	0.661978	0.479102	0.845841	0.106498	0.100526	0.693261	0.0921433	0.613018	0.49804	0.382353	0	1	0.351739	-0.862377
0.239785	0.121255	0.753486	0.0126224	0	0.280639	0.377359	0.669252	0.79905	0.0769371	0.0493436	0.530717	0.0957499	0.330353	0.474959	0.264706	0	0.239886	0.426853	-1.62577
0.247503	0.0952501	0.753486	0.0203328	0.390057	0.266359	0.217217	0.490426	0.750861	0.110484	0.686526	0.573091	0.0770963	0.235348	0.589099	0.235294	0	0.152951	0.510051	-0.899509
0.276311	0.0843105	0.7804	0	0.443474	0.240043	0.368217	0.332911	0.705951	0.0894493	0.366909	0.721891	0.129954	0.565701	0.682193	0.264706	0	0.126314	0.532091	-0.516166
0.528667	0	0.457436	0.335745	0.802621	0.275917	0.429468	0.50847	0.905563	0.0887414	0.570379	0.315045	0.180651	0.45974	0.562553	0.205882	1	0.220496	0.173931	-5.96e-08
0.556145	0	0.457436	0.245957	1	0.326252	0.358299	0.507148	0.874672	0.0737326	0	0.115196	0.0491504	0.783499	0.638623	0.117647	0	0.366792	0.257994	0
0.573522	0	0.415068	0.226298	1	0.30111	0.284725	0.464288	0.837829	0.0824615	0.471999	0.138137	0.261241	0.630445	0.550625	0.117647	0	0.22192	0.406427	-1.19e-07
0.351282	0.387473	0.596698	0.680746	0.136462	0.00554294	0	0.376684	0.478685	0.138263	0.103598	0.316426	0.179305	0	0.490566	0.382353	0	0	0.682107	-1.14695
0.360851	0.387473	0.596698	0.637197	0.203485	0.00540729	0.229939	0.390515	0.432681	0.0893305	0.0287411	0.379143	0.238805	0	0.258979	0.264706	0	0	0.710678	-0.981604
0.351998	0.417444	0.5689	0.608552	0.203485	0	0.107568	0.368552	0.380835	0.102693	0.269971	0.408889	0.463624	0	1	0.235294	0	0.00646595	0.674584	-0.640784
0.361321	0.416133	0.570059	0.596945	0.172498	0	0.228251	0.338821	0.334765	0.0889133	0.256794	0.345562	0.5184	0	0.589099	0.264706	0	0.0766281	0.571149	0.136188
0.808207	0.940815	0.120265	1	1	0.936692	0.548992	0.623599	1	0.148239	0.0711762	0.50423	0.53635	0	0.0985325	0.117647	0	0.214512	0.368442	1.65241
0.869497	0.94196	0.0785766	0.988231	1	0.906876	0.628473	0.66073	1	0.156082	0.385522	0.465181	0.522156	0	0.25142	0.117647	0	0.140693	0.381611	0.489488
0.344409	0.175586	0.746655	0	0.225465	0.121443	0.202783	0.295958	0.868892	0.248119	0.0667232	0.612318	0.0095576	0.330353	1	1	0	0.346753	0.137526	-2.70024
0.379347	0.175627	0.746602	0.015408	0.278512	0.196515	0.414676	0.478705	0.831299	0.216155	0.392266	0.250492	0.0533913	0	0.33434	0.617647	0	0.154653	0.193023	-2.36369
0.457444	0.15799	0.74585	0.146384	0.441208	0.251087	0.777669	0.68057	0.815978	0.252509	1	0.175918	0.102405	0	0.458412	1	0	0.0132681	0.288287	-2.15796
0.488501	0.137504	0.746602	0.186338	0.449209	0.238037	0.385126	0.713564	0.783475	0.219038	0.262515	0.138007	0.268046	0	0.641509	0.470588	0	0.0837502	0.0907578	-0.483532
0.299927	0.154384	0.933359	0.383782	0.23408	0.218366	0.392432	0.527384	0.514334	0.221544	0.151664	0.330947	0.326932	0.937367	0.663061	0.441176	0	1	0	0.140495
0.319884	0.154384	0.933359	0.39815	0.213413	0.113684	0.30322	0.423983	0.469923	0.201894	0.427635	0.196765	0.389119	1	0.589099	0.294118	0	0.601695	0	-0.230585
0.286191	0.0813006	0.78005	0.410673	0.256543	0.0276947	0	0.278019	0.413509	0.093389	0	0.517199	0.179512	1	0.625566	0.470588	0	0.161283	0	-0.0876118
0.253301	0.01605	0.942255	0.305004	0.30806	0.0508565	0	0	0.359288	0.0161112	0.0816736	0.522742	0.105395	0.8797	1	0.117647	0	0.791135	0	0.281151
0.301835	0.498192	0.0905416	0.626111	0.294824	0.375116	0.377253	0.571304	0.612815	0.116888	0.188097	0.782118	1	0	0.741132	0.558824	0	0.147063	0.806421	0.484815
0.321221	0.498192	0.0834609	0.705382	0.289456	0.387284	0.299107	0.567011	0.568329	0.104563	0.24412	0.653325	1	0.235348	0.589099	0	0	0.187673	0.924182	0.243483
0.352603	0.502737	0.00936388	0.565118	0.389787	0.414413	0.387581	0.560229	0.528128	0.141277	0.737422	0.694282	1	0.304183	0.851619	0	0	0.137567	0.787281	0.173454
0.40946	0.386786	0.161333	0.418486	0.409305	0.41424	0.590843	0.555635	0.499722	0.109496	0.258743	0.549718	1	0.353022	0.811321	0	0	0.262969	0.630213	-0.385985
0.465795	0.340732	0.176401	0.422331	0.506004	0.399409	0.586448	0.551844	0.477004	0.0853651	0.333979	0.356739	1	0.593595	1	0	0	0.292236	0.62096	-0.837137
0.288352	0.501493	0.234036	0.856105	0.345707	0.113669	0.554216	0.405065	0.561024	0.150657	0.65435	1	0.251568	0.862659	0.763137	0.558824	0	0.241748	0.709892	1.34488
0.337443	0.501493	0.234036	0.867342	0.38736	0.161086	0.526568	0.485855	0.523634	0.109983	0.237082	0.88331	0.233158	0.713822	0.682193	0	0.889406	0.0763766	0.843994	-1.25476
0.471481	0.441976	0.2963	0.876949	0.616526	0.176905	0.602024	0.533566	0.479985	0.37518	0.974217	0.813257	0.311845	0.330353	1	0	0	0.151241	0.434685	-0.755319
0.608391	0.402493	0.283262	0.866289	0.816032	0.185231	1	0.540857	0.52073	0.546932	0.887789	0.701791	0.14842	0.235348	1	0	0	0	0.444665	-1.11974
0.129834	0.453304	0.637879	0.727534	0.371151	0.627391	0.392737	1	0.847966	0.886314	0.651128	0.404283	0.119788	0.75221	0.663061	0.382353	0	0	0.615862	-0.534327
0.152439	0.490668	0.548134	0.744298	0.388632	0.661038	0.322418	1	0.797135	1	0.393778	0.213365	0.170209	0.891667	0.42217	0.264706	0	0	0.572313	0.972328
0.163112	0.490668	0.548134	0.742546	0.41115	0.624637	0.237582	0.988036	0.747581	1	0.331113	0.239489	0.16113	0.917964	0.280922	0.235294	0	0	0.594413	-0.310582
0.201283	0.481628	0.548134	0.818552	0.434596	0.613844	0.439651	1	0.698403	1	0.589285	0.244749	0.132169	0.480989	0.682193	0.264706	0	0.436915	0.452756	1.14486
0.232031	0.481628	0.460864	0.878132	0.51294	0.675236	0.382792	0.9998	0.651206	1	0.505047	0.24931	0.167787	0	1	0.0882353	0	0.648679	0.417467	0.394973
0.235974	0.3047	0.257556	0.106446	0.336534	0.183223	0.279392	0.599678	0.847709	0.264093	0.336001	0.489531	0.889834	0	0.280922	0.558824	0	0.262719	0.676868	0.181577
0.410963	0.157743	0.454182	0.378524	0.624156	0.42463	1	0.667692	0.843594	0.134304	0.140257	0.177037	0.698596	0	0.699288	0	0	0	0.513245	0.001039
0.453077	0.0506602	1	0.379333	0.637364	0.324033	0.47057	0.602217	0.813796	0.164569	0.698555	0.140291	0.91308	0.421857	1	0	0	0.0395007	0.618094	2.19069
0.495685	0.0325552	1	0.306272	0.722969	0.282394	0.474488	0.563304	0.787553	0.182758	0.335052	0.121715	1	0.390905	0.682193	0	0	0.143753	0.417907	1.54707
0.499303	0.0326125	1	0.263799	0.747746	0.280377	0.189377	0.446657	0.740607	0.189758	0.155607	0.121061	1	0.565701	0.812186	0	0	0.0149132	0.355613	2.21769
0.502399	0.380333	0.402924	0.360559	0.172048	0.23773	0.267861	0.404066	0.938555	0.0747549	0.109797	0.215762	0.153803	1	0.763137	0.382353	0	0.201261	0.0896224	1.00549
0.513877	0.380333	0.402924	0.321306	0.172048	0.223733	0.243169	0.399635	0.896372	0.0614678	0.0846235	0.0822568	0.164047	1	0.797588	0.264706	0	0.214436	0.0632775	1.22867
0.521905	0.380333	0.402924	0.362508	0.448466	0.265938	0.219344	0.418999	0.852276	0.0708043	0.39658	0.0700426	0.204031	0.895186	0.682193	0.235294	0	0.0221666	0.153136	1.92161
0.528989	0.380333	0.402924	0.48697	0.472467	0.254254	0.212883	0.378759	0.807697	0.0744008	0.480002	0.0886181	0.430182	1	0.714652	0.264706	0	0.046048	0.961571	-0.827679
0.537385	0.380333	0.402924	0.452686	0.475947	0.284937	0.221864	0	0.764064	0.0480823	0.300434	0.110479	0.6388	1	0.52725	0.0882353	0	0.0494927	1	-0.976052
0	0.320046	0.508504	0.785932	0.535076	0.574131	0.415038	0.678336	0.903783	0.313543	0.305592	0.443862	0.17324	0.235348	0.641509	1	0	0.621696	0.408751	-1.30322
0.394538	0.402716	0.630856	0.93511	0.843766	0.160137	1	0.482514	0.836976	0.0580935	0.445807	0.301666	0.167791	0.516862	0.556838	0.617647	0	0	0.399414	-1.52799
0.404871	0.416237	0.608661	0.874604	1	0.0876455	0.235222	0.446321	0.792045	0.075088	0.177591	0.29408	0.112364	0.186509	0.358491	1	0	0.662297	0.380327	-1.44169
0.464791	0.30251	0.599381	0.537894	0.895635	0.275276	0.616774	0.801896	0.770693	0.154027	0.774817	0.109131	0.106671	0.577414	0.42217	0.470588	0	0.669659	0.368672	-0.225045
0.463088	0.241934	0.400496	0.39013	0.971803	0.244092	0.153946	0.583261	0.72078	0.167312	0.159348	0.219821	0.0441256	0.421857	0.36416	0.294118	0	0.481235	0.382218	1.23993
0.52719	0.09668	1	0.389971	0.589523	0.503862	0.89582	0.547697	0.512347	0.0679201	0.585383	0.271682	0.402072	0.45974	0.721764	0.205882	0	0.0949119	0.354016	0.269628
0.609016	0.0468425	1	0.261083	0.565927	0.44304	0.812214	0.545754	0.521218	0.0397213	0.0338372	0.101879	0.357749	0.588371	0.553658	0.382353	0	0.0683042	0.49188	0.294184
0.613087	0.0341056	0.953198	0.176677	0.882059	0.447058	0.192431	0.497292	0.475387	0.0793559	0.974719	0.10431	0.435836	0.52476	0.804695	0.235294	0	0.169738	0.60279	0.418072
0.653513	0	1	0.115608	0.892749	0.493448	0.457269	0.657672	0.459819	0.103708	0.37474	0.0662331	0.422212	0.186509	0.912454	0.294118	0	0.150505	0.553276	0.564495
0.494124	0.54489	0.0637685	0.0214618	0.47555	0.69745	0.580898	0.603637	0.933764	0.170582	0.204892	0.36779	0.325889	0	0.695589	0.558824	0	0.303591	0.455772	1.03147
0.47924	0.547923	0.0633913	0	0.441574	0.658326	0.0695045	0.38941	0.876429	0.129544	0	0.229155	0.271071	0	0.674804	0	0	0.172201	0.425936	0.816562
0.489691	0.491539	0.0460575	0	0.523226	0.555939	0.236049	0.42457	0.83318	0.150548	0.679506	0.267088	0.225003	0.186509	0.752621	0	0	0.0787349	0.507323	0.844143
0.574001	0.226099	0.0622111	0.0211802	1	0.804856	0.353395	0.0693454	0.789138	0.163217	0.352695	0.218488	0.208727	0	0.712016	0	0	0.930063	0.541599	0.814068
0.649464	0.367691	0.305508	0.837421	0.569875	0	1	0.278692	0.554401	0	0	1	0.0853099	0.373018	0.132541	0.117647	0	0	0.691631	-0.317122
0.651258	0.367691	0.305508	0.827288	0.747389	0	0.177139	0.279294	0.506907	0.000676595	0.994881	1	0.266097	0.330353	1	0.235294	0	0.0193076	0.658788	0.132631
0.659941	0.333755	0.324893	0.749657	0.8352	0	0.223842	0.306557	0.465418	0	0.111361	0.812974	0.20131	0	1	0.294118	0	0.0543822	0.65413	-0.167405
0.660849	0.0760115	0.725325	0.622207	0.85801	0	0.171233	0	0.41718	0	0.173969	0.548335	0.342005	0.490692	0.432937	0	0	0.189481	0.603617	-0.295022
0.380109	0.148767	0.412734	0.523549	0	0.281317	0.335265	0.408227	0.292189	0.108078	0.201963	0.283839	0.19264	0.330353	0.206766	0.294118	0	0.196272	0.0906876	1.32741
0.357012	0.158156	0.296057	0.514121	0	0.318091	0.0192	0	0.235304	0.0204889	0	0.352776	0.00906799	0.546462	0.245283	0.294118	0	0.0604638	0	1.40481
0.347232	0.158156	0.379472	0.404849	0	0.354372	0.101659	0.412541	0.183243	0.0917715	0.476887	0.354602	0.0747956	0.435446	0.358491	0.352941	0	0.0279381	0	0.93596
0.329189	0.158156	0.379472	0.606863	0	0.32197	0.0499504	0.389261	0.129086	0.156784	0.690807	0.323285	0.0269665	0.407086	0.682193	0.205882	0	0.610782	0	-0.287583
0.328358	0.0838878	1	0.665454	0.112968	0.388148	0.159698	0.442079	0.079829	0.234679	0.213296	0.313026	0.193748	0	1	0.235294	0	0.450601	0	0.783129
0.232169	0.244223	0.225387	0.534161	0.636973	0.830292	0.35556	0.785236	0.307973	0.331002	0.359093	0.904131	0.682949	0.598663	0.235927	0.235294	0	0.355385	0.440216	0.0574153
0.252082	0.264033	0.213387	0.597386	0.603932	0.900914	0.302904	0.83641	0.261064	0.306474	0.167843	0.0688133	0.565238	0.565701	0.589099	0.147059	0	0.319476	0.447601	-0.0308541
0.273367	0.264033	0.150569	0.546451	0.604156	0.830862	0.312822	0.781515	0.215109	0.468262	0.985086	0.100738	0.743933	0.670794	1	0.0294118	0	0.201602	0.43711	0.177918
0.304534	0.25648	0.120816	0.411234	0.633498	0.826562	0.385955	0.60684	0.172092	0.287341	0.0691694	0.131152	0.772122	0.273231	1	0.0882353	0	0.253713	0.568138	-0.401886
0.362858	0.25648	0.117463	0.400537	0.594724	0.906077	0.603223	0.680983	0.139128	0.235546	0.310995	0.136803	0.902554	0.499871	0.907688	0.0882353	0	0.0497466	0.69355	0.21127
0.403609	0.483814	0.947484	0.9355	0.595797	0.0405408	0.199074	0.311548	0.448289	0.161927	0.198691	0.889395	0.07753	0	0.121316	0.205882	0	0.153663	0.261657	0.0395594
0.410979	0.483814	0.947484	0.929853	0.777527	0.155951	0.214836	0.496362	0.402285	0.193788	0.623858	0.303272	0.0632637	0.330353	0.229133	0.117647	0	0.494804	0.282928	0.329394
0.438201	0.483814	0.947484	0.943211	0.625428	0.127051	0.3564	0.69207	0.365312	0.172158	0.197659	0.399994	0.00272313	0	0.797588	0.117647	0	0.396752	0.226071	2.35701
0.491227	0.371217	0.947484	0.965171	1	0.119997	0.558866	0.564184	0.343696	0.203121	0.224165	0.407005	0.0362571	0	0.714652	0.0588235	0	1	0.221668	1.50663
0.253341	0.000441514	0.0576811	0	0.44484	0.341008	0.701319	0.543245	0.702538	0.159027	0.135084	0.475329	0.550189	0.664136	0.676059	0.441176	0	0.355038	0.295998	-1.63879
0.288739	0	0.228436	0	0.202824	0.271909	0.418207	0.370843	0.659169	0.0809303	0.0061414	0.436604	0.354027	0.593595	0.845622	0.294118	0	0.546746	0.395128	-1.28536
0.313339	0	0.228436	0	0.116574	0.221759	0.337016	0	0.615431	0.0351449	0.432246	0.381896	0.266174	0.646249	0.725864	0.470588	0	0.221099	0.454222	-0.820383
0.328766	0.766946	0.0151296	0.669807	0.0777028	1	0.368218	0.641213	0.864497	0.511802	0.395384	0.0539321	0.320889	0.390905	0.245283	1	0	0.702894	0.151129	0.724317
0.371156	0.787196	0.0274853	0.618521	0.118379	1	0.47276	0.600126	0.828415	0.327697	0.00293343	0	0.250687	0	0.833874	0.617647	0	0.219272	0.110845	-0.231273
0.420096	0.839797	0.0251125	0.693913	0.131016	1	0.525339	0.492796	0.798452	0.252514	0.331655	0	0.162306	0.582981	0.833874	1	0	0.419256	0.201272	0.0841487
0.510687	0.839797	0.0257861	0.724179	0.171668	0.94638	0.895574	0.58556	0.796374	0.148771	0.410316	0.0135641	0.109343	0.330353	0.833874	0.470588	0	1	0.346446	0.006258
0.566557	0.64	0.0459191	0.548347	0.249859	1	0.582552	0.851486	0.783841	0.211508	0.802539	0	0.160274	0	0.33125	0.294118	0	0.221457	0.279146	-1.00891
0	0.310738	1	0	0.275453	0.355544	0.106997	0.331533	0.417477	1	0.393033	0.65106	0.153364	0	0.519245	0.205882	0	0.508514	0.292581	-0.397071
0.159754	0.208527	1	0.0817385	0.275453	0.241297	1	0.404411	0.306406	0.255051	0	0.607083	0.0259491	0.330353	0.280922	0.382353	0	0.709001	0.253539	-0.82961
0.174996	0.208527	1	0.10344	0.258039	0.165981	0.269573	0.465923	0.256898	0.496148	0.732044	0.670582	0.0232231	0.390905	1	0.235294	0	0.0548064	0.330845	0.237282
0.212186	0.198686	1	0.101585	0.267015	0.196244	0.432033	0.512621	0.208505	0.654244	1	0.612943	0.140362	0.499871	0.186415	0.294118	0	0.176612	0.313333	-1.34547
0.262009	0.167739	1	0.218303	0.27194	0.314553	0.532535	0.442376	0.164326	0.935758	0.522161	0.521265	0.12997	0.480989	0.721105	0	0	0.945205	0.324209	-1.14909
0.166189	0.0949795	0.689921	0	0.89564	0.259946	0.305055	0.709656	0.845539	0.530337	0.528103	1	0.639269	0.273231	0.268517	0.558824	0	0.531031	0.463612	-1.05143
0.198995	0.0926707	0.60424	0.115789	1	0.294572	0.398378	0.639551	0.796406	0.426367	0.341983	1	0.998927	0.480989	0.602005	0	0	0.299782	0.514948	2.19056
0.221826	0.0745401	0.600447	0.219427	0.782054	0.326666	0.324064	0.481885	0.748473	0.5228	0.70838	1	1	0.634536	0.575346	0	0	0.204541	0.619896	0.724335
0.326324	0.0497477	0.721328	0.340256	0.973348	0.262468	1	0.482454	0.716747	1	1	1	1	0.780104	0.855479	0	0	0.213134	0.339425	-0.760598
0.502077	0.483232	0.391512	0.688816	0.349369	0.0987907	0.327406	0.549664	0.938366	0.0512459	0.286776	0.329707	0.0734877	0.353022	0	0.205882	0	0.27886	0.33533	0.369478
0.510366	0.483232	0.391512	0.646914	0.326862	0.198792	0.221131	0.394519	0.89425	0.0188843	0.161142	0.128522	0.0492449	0	0.132541	0.323529	0	0.0326408	0.283363	-0.331732
0.533991	0.406111	0.28849	0.535949	0.297625	0.208722	0.329868	0.37518	0.859934	0.0835839	0.127153	0.147058	0.0905095	0	0	0.323529	0	0	0.322289	1.0232
0.125693	0.489949	0.814571	0.432918	0.239803	0.0730899	0.189823	0.319419	0.701291	0.458303	0.125298	1	0.172006	0.480989	0.769668	0.294118	0	0.667644	0.0106125	-0.20897
0.141246	0.489949	0.814571	0.439678	0.291754	0.0774456	0.271769	0.379412	0.650801	0.47754	0.476402	0.826383	0.185318	0.373018	0.848929	0.147059	0	0.754787	0.0821555	-0.0118693
0.137372	0.489949	0.814571	0.520299	0.300705	0.167564	0.139714	0.446445	0.602088	0.919279	0.592672	0.78292	0.158889	0.480989	0.823312	0.147059	0	0.0816301	0.0891528	-0.105936
0.228382	0.489949	0.814571	0.534906	0.36866	0.353713	0.899644	0.969843	0.552827	1	1	0.239808	0.214515	0.499871	0.905105	0.235294	0	0.139786	0	-1.63037
0.319007	0.451904	0.814571	0.479084	0.411759	0.222503	0.895892	0.783241	0.51874	1	0.17641	0.298845	0.334664	0.638531	0.939224	0.176471	0	0.0933722	0.00500252	-0.72503
0.729688	0.515061	0.396245	0.708037	0.89306	0.560381	0.557717	1	0.825279	0.760339	1	0.554625	0.587513	1	0.625045	0.382353	0	0.0713708	0.0903189	0.574303
0.779389	0.515197	0.35552	0.697198	0.940638	0.533736	0.531545	1	0.828498	0.503279	0.083205	0.0866555	1	1	0.661314	0.264706	0	0.0907516	0.12368	0.691785
0.820391	0.500953	0.357775	0.664689	0.955616	0.507083	0.461805	1	0.826	0.545978	0.483748	0.112374	0.823883	1	0.658724	0.235294	0	0.0911239	0.192172	0.101504
0.859378	0.501084	0.282669	0.745092	0.952954	0.465043	0.446006	1	0.824089	0.657893	0.61844	0.0903702	0.631971	1	0.80789	0.264706	0	0.0991657	0.193067	-0.0993785
0.390406	0.770077	0.176661	0.776997	0.840871	1	0.579684	0.470829	0.884425	0.41492	0.070146	0	0.779188	0	0.108344	0.205882	0	0.170913	0.470622	0.396483
0.343248	0.770077	0.176661	0.827449	0.703845	1	0	0.234091	0.819515	0.492909	0.143117	0	0.866265	0	0.391866	0.117647	0	0.762178	0.0190214	0.105551
0.34271	0.688513	0.0960685	0.668383	0.840278	1	0.161637	0.445321	0.770323	0.513783	0.505665	0	1	0	0.42217	0.117647	0	0.104224	0.332275	-0.14588
0.366797	0.513208	0.110902	0.4812	0.842308	1	0.33325	0.683862	0.72886	0.53393	0.298169	0	0.905681	0	0	0.0588235	0	0.048147	0.260397	0.424311
0.439708	0.513208	0.0956594	0.498191	0.882607	1	0.730516	0.757057	0.709265	0.552062	0.667488	0	0.807386	0	1	0.0882353	0	0.13396	0.00970208	0.132973
0.44077	0.590244	0.635654	0.898945	0.690602	0.804049	0.234919	0.610761	0.905906	0.137995	0.3197	0.0422623	0.594066	0	0.480682	0.205882	0	0.261239	1	0.833214
0.45358	0.590244	0.599204	1	0.743143	0.789078	0.252465	0.6661	0.863081	0.145018	0.363469	0.0566026	0.47594	0	0.379848	0.117647	0	0.393334	1	0.587729
0.45909	0.590244	0.599204	1	0.772221	0.767012	0.202159	0.621068	0.816809	0.145225	0.292755	0.0510507	0.625814	0	0.309444	0.117647	0	0.687008	1	-0.569547
0.475377	0.590244	0.572847	0.898462	0.759022	0.398793	0.276972	0.373859	0.776272	0.0704339	0.14168	0.126711	0.549778	0	0.363461	0.0588235	0	0.703737	0.822931	1.40789
0.616362	0.590244	0.572847	0.788578	0.597296	0.254445	1	0.389154	0.821231	0.00179653	0.196831	0.112869	0.653493	0	0.482992	0.0882353	0	0.661814	0.632722	1.34425
0.58353	0.25315	0.421772	0	0.581659	0.21969	0.475344	0.460925	0.747034	0.0973596	0.650852	0.724824	0	0.906143	0.732865	0.235294	1	0.558553	0	0.751944
0.59498	0.253206	0.421772	0	0.581659	0.313077	0.242981	0.550331	0.706549	0.106165	0.189242	0.235734	0.0600658	0.8797	0.679768	0.264706	1	0.629749	0	0.915951
0.611687	0.253227	0.421772	0	0.967229	0.320116	0.279949	0.479824	0.670421	0.0994974	0.389196	0.255978	0.0393144	0.873879	0.759039	0.176471	0	0.486582	0.0496148	0.0912868
0.615439	0.253622	0.243875	0.0497843	0.967229	0.274736	0.190283	0.426579	0.624357	0.0939063	0.194382	0.304236	0.0995992	0.851773	0.606012	0.147059	1	0.542129	0.119405	-1.85825
0.612101	0.258467	0.245567	0.00246805	0.572481	0.293487	0.143214	0.440355	0.572678	0.0971577	0.287586	0.334224	0.0946604	0.776639	0.578481	0.0882353	0.918546	0.907666	0.164661	1.27588
0.163013	0.78292	0.200394	0	0.249859	0.31455	0.384853	0.719211	0.453374	0.484086	0.176087	0.349095	0.113232	0.373018	0.105768	0.294118	0	0.519199	0	0.239294
0.214302	0.789065	0.199012	0	0.249859	0.32105	0.544549	0.696647	0.404758	0.231914	0.0187256	0.212306	0.0105068	0.373018	0.462641	0.294118	0	0.6017	0	0.252405
0.253778	0.696024	0.22187	0	0.249859	0.214283	0.449828	0.464843	0.359349	0.158787	0.296879	0.323946	0.0301871	0.499871	0.589099	0.352941	0	0.0656126	0	-0.183476
0.253231	0.455309	0.22187	0.125565	0.249859	0.214927	0.16158	0.375434	0.310245	0.142255	0.24505	0.365821	0.0616765	0.330353	0.507345	0.205882	0	0.897392	0.0735323	0.935645
0.233425	0.274771	0.22187	0.0737438	0.249859	0.231467	0.0391506	0.347685	0.259051	0.177379	0.274982	0.306139	0.0191607	0.45974	0.52358	0.235294	0	1	0	0.328375
0.477378	0.28008	0.209103	0.0487099	0.158094	0.574766	0.330859	0.324382	0.97349	0.102495	0.105945	0.15172	0.989333	0.657206	0.49804	0.205882	0	0	0.221442	1.39192
0.476145	0.174385	0.26639	0.114529	0.140566	0.607162	0.157044	0	0.92379	0.0408374	0	0.0584062	0.901998	0.613018	0.206766	0.382353	0	0.0307757	0.289407	1.54474
0.412662	0.0902691	0.337989	0.112125	0.223788	0.532725	0	0	0.844306	0	0.305052	0.139963	0.401333	0.674028	1	0.235294	0	0.0304865	0.350044	0.234241
0.317048	0	0.637719	0.0243663	0.525966	0.254243	0	0.293686	0.714396	0.0430744	0.436272	0.326744	0.532159	0.739629	0.283361	0	0	0	0.545004	-0.209118
0.458891	0.809545	0.170179	0.729171	0.150232	0.415357	0.722848	0.478228	0.914779	0.146987	0.230135	0.112548	0.728058	0.516862	0.714652	0.205882	0	0.36922	0.167628	0.406788
0.48722	0.809545	0.170179	0.728859	0.162432	0.431108	0.364641	0.405291	0.880828	0.0957644	0	0.00902222	0.57315	0.559527	0.33434	0.117647	0	0.286541	0.216333	0.350939
0.525558	0.809545	0.170179	0.741147	0.157064	0.375572	0.440951	0.617478	0.854563	0.115199	0.830364	0.00158818	0.542792	0.470697	0.589099	0.117647	0	0.359093	0.555255	-0.453256
0.562128	0.513031	0.192904	0.663502	0.289114	0.53234	0.107829	0.360389	0.780737	0.151639	0.154511	0	0.882933	0.45974	0.386233	0.0882353	0	0.170355	0.0296536	0.382541
0.362132	0.807588	0.199399	0.96223	0.175048	0.345958	0.35324	0.511045	0.629239	0.129516	0.690672	0.430168	0.0853518	0.480989	0.608164	0.382353	0	0.338961	0.354896	0.023614
0.367624	0.807588	0.190243	0.88028	0.366531	0.413007	0.202042	0.678758	0.582033	0.146927	0.084061	0.27522	0.10832	0.55312	0.150943	0.264706	0	0.414224	0.348221	-0.0804712
0.38199	0.807588	0.171309	0.893126	0.617538	0.409673	0.263386	0.586817	0.538047	0.163211	0.589908	0.256715	0.123277	0.565701	0.641509	0.235294	0	0.427423	0.558006	0.261703
0.425196	0.807588	0.129241	0.952949	0.645213	0.452052	0.479237	0.653361	0.506484	0.232209	1	0.253089	0.150976	0.657206	0.0754717	0.264706	0	0.436242	0.148501	0.0405288
0.444925	0	0.662677	0.0318799	0.646291	0.155014	0.399855	0.440153	0.956922	0.0442144	0.241817	0.363765	0.0457714	0.565701	0.747006	0.441176	0	0.218685	0.668314	0.200326
0.473132	0	0.662677	0.0290779	0.679001	0.126477	0.363731	0.294548	0.922177	0.0253068	0	0.334882	0	0.353022	0.589099	0.294118	0	0.0567649	0.859511	0.668553
0.467032	0	0.999812	0.194713	0.184133	0.00397197	0.125258	0	0.869928	0	0.19997	0.531471	0.166815	0.480989	0.763137	0.470588	0	0.477426	0.942435	-0.392598
0.45649	0	0.999812	0.191494	0.574729	0.101633	0.0968121	0.286614	0.815499	0.00726141	0.325656	0.153278	0.0586573	0.373018	0.280922	0.117647	0	0.222255	0.721953	0.247446
0.477053	0	0.990123	0.16734	0.622897	0.0634651	0.3076	0	0.777174	0	0.308042	0.20266	0.27633	0.421857	1	0.0588235	0	0.786205	0.97362	-0.0271171
0.315271	0.295054	0.546908	0.715989	0.0768737	0.282762	0.042402	0.572607	0.66493	0.216523	0.0762169	0.409757	0.222405	0.667498	0.926389	0.382353	0	1	0.342894	-1.18544
0.333666	0.295054	0.546908	0.697779	0.0948903	0.231674	0.291997	0.428871	0.62065	0.102977	0.0629437	0.201803	0.192126	0.804054	0.787271	0.264706	0	1	0.338811	-1.58727
0.358054	0.299247	0.546908	0.732432	0.258639	0.25448	0.335469	0.447216	0.578883	0.13318	0.591508	0.15661	0.148672	0.748119	0.682193	0.235294	0	1	0.608006	-1.79602
0.372506	0.299247	0.546908	0.76416	0.258871	0.290168	0.263992	0.531257	0.534672	0.145409	0.26263	0.0373605	0.202087	0.748119	0.804695	0.264706	0	0.555508	0.534228	-1.69118
0.337471	0.299247	0.454901	0.835988	0.258716	0.26618	0	0	0.474607	0.183109	0.747366	0.0683897	0.366904	0.834011	0.585065	0.0882353	0	0.378545	0.466184	-0.609092
0.134186	0.317832	0.173801	0.112838	0.223703	0.339114	0.662182	0.719175	0.896582	0.630121	0.376466	1	0.723561	0	0.394301	0.558824	0	0.199639	0.0653306	-0.879158
0.166828	0.281903	0.180191	0.126843	0.230249	0.297756	0.397126	0.724308	0.845518	0.516435	0.218234	0.31134	0.807837	0	0.563679	0	0	0.277908	0	-0.846816
0.248538	0.249467	0.361107	0.18591	0.254594	0.278456	0.811137	0.740622	0.800017	0.478575	0.710596	0.250877	1	0	0.641509	0	0	0.213879	0.000648732	-0.267371
0.294759	0.21225	0.635337	0.274553	0.216415	0.244216	0.503335	0.700995	0.758432	0.493051	0.206807	0.194199	1	0	0.797588	0	0	0.202547	0	-0.34748
0.310515	0.194876	0.737047	0.234543	0.238567	0.265909	0.273206	0.643673	0.712837	0.530461	0.28004	0.224431	1	0	0.451702	0	0	0.228041	0	-0.413144
0.311654	0.0635393	0.975476	0	0.467868	0.424893	0.395737	0.648884	0.713103	0.438147	0.440001	0.482599	0.148364	0.680316	0.603562	0.382353	0	0.38917	0	-0.853656
0.339093	0.0635393	1	0	0.467868	0.393867	0.358014	0.727214	0.671207	0.331508	0.105878	0.399597	0.137564	0.390905	0.728532	0.264706	0	1	0	-0.887964
0.358251	0.0635393	1	0	0.502028	0.350786	0.297473	0.70087	0.62798	0.380301	0.487454	0.407765	0.295199	0.52476	0.42217	0.235294	0	0.80243	0.442567	-1.2001
0.367779	0.0635393	1	0	0.502028	0.238079	0.229656	0.497514	0.582086	0.304198	0.205809	0.487091	0.153187	0.373018	0.519245	0.264706	0	0.644715	0.444798	-0.622221
0.281696	0.612915	0.107909	0.51949	0.304581	0.313032	0.350569	0.529348	0.559787	0.444285	0.224874	0.427226	0.832072	0.812762	0.258979	0.382353	0	0.0949684	0.353339	0.46178
0.319574	0.621694	0.106472	0.564076	0.312672	0.402287	0.437374	0.584161	0.518881	0.270654	0.0910317	0.246854	0.624245	0.945326	0.280922	0.264706	0	0.0205725	0.368893	0.634575
0.363064	0.621694	0.106472	0.541866	0.312622	0.371851	0.481484	0.615276	0.482441	0.221765	0.392598	0.372868	0.40035	0.899484	0.781709	0.235294	0	0.0149924	0.457249	0.824497
0.412304	0.584959	0.112684	0.812684	0.343619	0.401417	0.527779	0.72191	0.451875	0.407246	1	0.286236	0.29886	0.913334	1	0.264706	0	0.034418	0.407039	0.570123
0.606721	0.11406	0.642414	0.634853	0.674342	0.816152	0.66625	0.532895	1	0.17782	0.619574	0.314577	0.553177	0.577414	0.42217	0.205882	0	0.426592	0.610642	-0.244163
0.656428	0.114376	0.642414	0.524248	0.741173	0.820611	0.531593	0.106924	1	0.0836097	0	0.0367068	0.251358	0.608366	0.656167	0.117647	0	0.372585	0.614318	0.700859
0.672249	0	0.949097	0.357823	0.833522	0.874706	0.273661	0.41479	0.966702	0.128785	0.743871	0.0441175	0.345807	0.353022	0.513762	0.117647	0	0.150483	0.524574	0.735557
0.631654	0	0.936417	0.31117	0.898008	0.851754	0	0	0.882663	0.128961	0.19506	0.0968453	0.525071	0	0.696959	0.0588235	0	1	0.2391	-0.55608
0.553034	0	0.936417	0.417367	0.753539	0.466539	0	0	0.774477	0.0876692	0.123607	0.235882	0.96043	0	0.46968	0.0882353	0	0.265711	0.243335	-0.312472
0	0.451801	0.0970715	0.40723	0.140285	0.0798771	0.270771	0.319208	0.983815	1	0.0820651	0.894996	0.0840276	0.186509	0.763137	0.676471	0	0.474236	0.111941	-1.98087
0	0.451801	0.0660106	0.36877	0.136462	0.0687391	0.224669	0.280971	0.929793	0.630097	0.103339	0.979421	0.0856271	0.186509	0.33434	1	0	0.365809	0.0832295	-0.893041
0.588096	0.912535	0.164451	0.910115	0.841084	0.938778	1	1	0.946554	0.0486505	0.510498	0.121679	0.138969	0.407086	0.219929	0.676471	0	0.00822832	0.597677	-0.529766
0.652198	0.725015	0.164451	0.884776	0.914383	0.47336	0.652714	0.639194	0.949034	0.0741789	1	0.111247	0.215858	0	0.519245	0.205882	0	0.202333	0.737431	-1.39713
0.284018	0.212015	0.390436	0.00120508	0.157971	0.441427	1	1	0.854419	0.521616	1	0.165777	0.0626761	0.390905	0.449762	0.294118	0	0.034874	0.272295	2.80743
0.409542	0.138307	0.811473	0.0845692	0.219396	0.234665	1	0.831528	0.843	0.242086	0	0.273238	0.0403833	0	0.585065	0.5	1	0.0691735	0.364547	0.333909
0.421483	0.145354	0.811536	0.181099	0.455479	0.175163	0.246402	0.389125	0.799057	0.299652	0.675193	0.237637	0.0956498	0.470697	0.708697	0.411765	1	0.818177	0.41782	0.398676
0.526181	0.130785	0.981339	0.435048	0.265208	0.115312	1	0.538844	0.80592	0.571493	1	0.10591	0.123773	0.330353	0.480262	0.205882	1	0.519326	0.384623	-1.31385
0.663219	0.129208	1	0.349697	0.339331	0.160479	1	1	0.860583	0.622732	0.561332	0.179959	0.256747	0.435446	0.56642	0.0588235	1	0.114983	0.449564	-0.519334
0.36673	0.364733	1	1	0.164899	0.201135	1	0.36462	0.630767	0.140557	0.283759	0.652886	0.216802	0.330353	0.724881	0.205882	0	0.101008	0.60792	-2.28343
0.384825	0.364733	1	1	0.206339	0.144301	0.289853	0.398818	0.588122	0.104187	0.135394	0.523814	0.247863	0	0.487795	0.117647	0	0.431839	0.573711	-2.91593
0.381421	0.364733	1	1	0.373996	0.149299	0.142789	0.437253	0.537839	0.161089	0.710299	0.438204	0.57606	0	0.608164	0.117647	0	0.421677	0.554261	-2.22721
0.400295	0.364733	1	1	0.423324	0.141129	0.295433	0.453554	0.495994	0.312479	0.623697	0.451837	0.336041	0	0.364805	0.0588235	0	1	0.523581	0.81698
0.214942	0.1319	0.712523	0.491413	0.318045	0.497533	0.364403	0.433953	0.649969	0.230469	0.374903	0.312536	0.318973	0.235348	0.714652	0.205882	0	0.0943174	0.315313	0.988568
0.23797	0.121472	0.712523	0.660909	0.316898	0.538859	0.325507	0.689672	0.602727	0.305638	0.522673	0.0469065	0.28783	0.516862	0.741132	0.382353	0	0.348298	0.34172	0.579389
0.291004	0.120212	0.712523	0.523232	0.501229	0.604374	0.558935	0.99734	0.561539	0.664675	1	0.038366	0.507916	0.330353	0.828755	0.235294	0	0.285982	0.317052	0.617628
0.326546	0.120287	0.712523	0.485318	0.512438	0.513058	0.419313	0.918614	0.520666	0.555197	0.200407	0.0335766	0.448158	0.480989	0.714652	0.294118	0	0.24816	0.335143	0.0050552
0.377688	0.162871	0.106064	0.319544	0.444978	0.107743	0.29957	0.389381	0.87974	0.284842	0.185403	1	0.587645	0.739629	0.843246	0.205882	0	0.464367	0.178233	-0.241707
0.371297	0.231658	0.0862697	0.355127	0.455845	0.147789	0.123379	0.411534	0.828463	0.327971	0.178906	0.389238	0.440146	0.805537	0.652615	0.117647	0	0.877871	0.125585	-0.247569
0.401556	0.246963	0.103095	0.4615	0.547827	0.167233	0.379111	0.43334	0.790708	0.391315	0.554443	0.29834	0.599428	0.835255	0.823312	0.117647	0	0.851903	0.15682	-0.314319
0.418407	0.247158	0.0604275	0.393843	0.564048	0.169712	0.280972	0.426697	0.748685	0.360428	0.301078	0.237528	0.665388	0.888074	1	0.0588235	1	0.964141	0.22774	-0.715283
0.475834	0.349026	0.127257	0.55447	0.471997	0.168779	1	1	0.923622	0.450855	0.808602	0.213031	0.141301	0.508579	0.585544	0.235294	0	0.0977308	0.332208	0.875577
0.69514	0.441407	0.127257	0.508328	0.533127	0.0370492	1	0.955126	1	0.0463654	0.006731	0.289539	0.102127	0.571659	0.589099	0.264706	0	0.12821	0.43528	0.158679
0.705432	0.280757	0.127257	0.544159	0.612076	0	0.234944	0	0.997571	0	0.442185	0.469623	0.0722259	0.470697	0.674264	0.176471	0	0.12737	0.516202	1.05783
0.680797	0.326556	0.160165	0.396997	0.583743	0	0.00996579	0	0.925424	0	0.488224	0.714078	0.106561	0.565701	0.249623	0.147059	0	0.344685	0.453953	1.71448
0.692616	0.289813	0.151224	0.548878	0.693875	0.0205748	0.245549	0.828319	0.887338	0.256195	1	0.290111	0.200625	0.304183	0.3045	0.0882353	0	0.160035	0.430302	1.77044
0.307082	0.794832	0.0869067	0.852636	0.3355	1	0.333369	0.941453	0.564943	0.372369	0.178022	0.0671796	0.359673	0	0.682193	0.382353	0	0.230992	0.50379	-0.5308
0.378317	0.794832	0.0869067	0.870133	0.335646	1	0.715485	1	0.536719	0.255669	0.0838688	0.0544047	0.370078	0	0.33434	0.264706	0	0.217916	0.680762	-0.939298
0.415386	0.32369	0.578632	0.730811	0.335533	1	0.431095	0.710338	0.502214	0.440302	0.433142	0.0622842	0.560487	0	0.589099	0.235294	0	0.778898	0.784296	-0.415086
0.44908	0.32369	0.578632	0.666714	0.371582	0.96657	0.405149	0.285215	0.468585	0.192849	0	0.0577041	0.522237	0	1	0.264706	0	0.37765	0.627188	0.778381
0.478241	0.500491	0.496999	0.599554	0.305796	0.530342	0.653734	0.369796	0.483607	0.189794	0.404165	0.0861076	0.0831984	0.235348	0.801711	1	0	0.239642	0.833391	-0.350371
0.524208	0.469527	0.504084	0.614539	0.586553	0.466931	0.50129	0.385178	0.461434	0.117478	0.100055	0.110448	0.218143	0.390905	0.785255	0.617647	0	0.338633	0.713532	0.19383
0.573922	0.684555	0.0337105	0.835204	0.31395	0.599278	0.614059	0.640036	0.838116	0.333989	0.744397	0.505928	0.12095	0.730692	0.559973	0.205882	0	0.155584	0.348653	-0.303695
0.646645	0.663584	0.03116	0.857391	0.372635	0.731912	0.728827	0.777076	0.846201	0.220276	0.153522	0.0705428	0.429188	0.646249	0.568127	0.117647	0	0.154748	0.366419	1.40666
0.719295	0.62141	0.111037	0.80249	0.519041	0.973928	0.728163	0.977164	0.863963	0.433283	1	0.0659462	0.582243	0.499871	0.696959	0.117647	0	0.207556	0.631504	0.853292
0.447769	0.517364	0.322396	0.657673	0.422467	0.477323	0.167116	0.547122	0.958296	0.129784	0.211639	0.0765672	0.333767	0.613018	1	0.205882	0	0.129981	0	0.164473
0.514455	0.517364	0.322396	0.660786	0.378361	0.47076	0.675241	0.395435	0.945759	0.0830726	0.118586	0.0274902	0.199703	0.582981	1	0.117647	0	0.118749	0.0731861	-0.320515
0.551153	0.517364	0.322396	0.627353	0.369661	0.316306	0.428225	0.32176	0.920308	0.0543226	0.140181	0	0.254099	0.723666	0.0754717	0.117647	0	0.424603	0	-0.292507
0.540823	0.517364	0.322396	0.573991	0.385653	0.269522	0.0981546	0	0.864383	0.0310918	0.104236	0.00753233	0.252872	0.608366	1	0.0588235	0	1	0.850056	1.76538
0.453055	0.517364	0.322396	0.532726	0.41234	0.190337	0	0	0.76475	0	0.157794	0.12284	0.181125	0.809909	1	0.0882353	0	0.256203	0.801974	1.97378
0.296646	0.482499	0.149042	0.397903	0.282649	0.34005	0.628101	0.327705	0.856889	0.132695	0.166108	0.364888	0.142082	0.626253	1	0.382353	0	0.396619	0.53731	0.851249
0.244432	0.482499	0.149042	0.338738	0.23637	0.317864	0	0.197342	0.799547	0.0833546	0	0.267784	0.097901	0.718815	0.280922	0.264706	0	0.11176	0.504444	0.0061741
0.246889	0.482499	0.149042	0.362074	0.452528	0.400543	0.181584	0.660558	0.75079	0.172526	0.68733	0.220671	0.0358167	0.767654	0.0754717	0.235294	0	0.265213	0.568195	-0.31888
0.262283	0.482499	0.149042	0.333743	0.50863	0.409896	0.270636	0.647639	0.703752	0.159206	0.264679	0.204887	0.164382	0.898633	0.490566	0.264706	0	0.593021	0.624675	-0.207644
0.324193	0.482499	0.149042	0.334668	0.604759	0.612707	0.633798	0.360722	0.667158	0.0946254	0.26733	0.165295	0.174534	0.948535	1	0.0882353	0	0.837631	0.766856	-0.166512
0.302759	0.462024	0.100073	0.524786	0.473731	0.296128	0.614738	0.702291	0.465911	0.211939	0.173964	0.432101	0.70248	0.732971	0.641509	0.205882	0	0.466891	0.124149	-0.463836
0.342508	0.475974	0.0974893	0.398919	0.68956	0.229801	0.451965	0.512025	0.427019	0.115665	0.0548422	0.176649	0.582516	0.80105	1	0.382353	0	0.297184	0.15259	-0.460224
0.298251	0.475974	0.0974893	0.377794	0.710221	0.170059	0	0	0.366875	0	0.194058	0.470478	0.69525	0.730692	0	0.235294	0	0.166813	0.328318	-0.703311
0.288226	0.34522	0.219221	0.369656	0.488849	0.209516	0.100092	0.31521	0.315825	0.0410444	0.0470251	0.296894	0.805346	0.750177	1	0.294118	0	0.0738905	0.291613	0.250838
0.773938	1	0.0842933	0.861187	0.609507	0.911829	1	0.5519	1	0.10547	0.554346	0.0073099	0.136705	0.273231	0.589099	0.382353	0	0.225227	0.654119	1.54758
0.934453	1	0.0817338	0.845367	0.622649	0.630856	1	0.446544	1	0.0359333	0.334613	0	0.109536	0	0.589099	0.264706	0	0.222863	0.787665	1.95892
1	1	0.0814238	0.842654	0.704724	0.292584	0.96418	0.480975	1	0.0103774	0.447368	0	0.133852	0	0.714652	0.235294	0	0.19075	0.903964	2.17238
1	0.941727	0.0812484	0.830899	0.70377	0.265071	0.677016	0.931783	1	0.0368978	1	0	0.0889331	0	1	0.264706	0	0.0854592	0.786673	2.52617
0.158902	0.0160797	0.227887	0	0.506687	0.391332	0.310522	0.486995	0.502586	0.201856	0	0.702201	0.0822315	0	0.458412	0.264706	0	0.225112	0.227968	-1.10539
0.181853	0.0164609	0.227887	0	0.3922	0.366561	0.324949	0.339048	0.452965	0.196622	0.405654	0.662538	0.155632	0.390905	0.859144	0.176471	0	0.410017	0.328049	-0.393002
0.250624	0	0.170818	0.0629443	0.382305	0.286001	0.693582	0.491076	0.407989	0.656769	1	0.618565	0.161708	0	1	0.147059	0	0.214918	0.358149	1.03245
0.314117	0	0.214049	0.0386007	0.438931	0.375493	0.647442	0.715945	0.370442	0.666284	0.491568	0.410464	0.214543	0	0.759221	0.0882353	0	0.25585	0.577357	1.39424
0.224041	1	0.0163184	0.755033	0	0.446675	0.112902	0.422553	0.846701	0.400284	0.150814	0.378893	0.143354	0.273231	0.556838	1	0	0.502007	0	-2.23094
0.239608	1	0.0163184	0.757254	0	0.533072	0.271872	0.400772	0.799032	0.247771	0.0436953	0.0561177	0.233631	0.52476	1	0.617647	0	0.558014	0.0467756	-2.38952
0.229149	1	0.0163184	0.764059	0.0738407	0.5965	0.0973372	0.516433	0.74903	0.470152	0.636243	0.0588899	0.19318	0.373018	0.568127	1	0	0.6182	0	-1.81306
0.269021	1	0	0.715712	0.0738407	0.635069	0.452927	0.570378	0.704763	0.456686	0.545961	0.0615707	0.224824	0.304183	0.617059	0.470588	0	0.497801	0	-1.36896
0.32059	1	0	0.742703	0.204014	0.683351	0.546851	0.619831	0.666241	0.400211	0.458076	0.0448496	0.453433	0.407086	0.177725	0.294118	0	0.44627	0	-0.981718
0.344894	0.590963	0.468871	0.194473	0.115574	1	0.853635	0.650146	0.770965	0.287401	0.14667	0	0.0617902	0	0.682193	0.205882	0	0	0	-0.0888309
0.340778	0.501001	0.534005	0.215356	0.134965	1	0.138137	0.489115	0.720727	0.203424	0	0	0.142402	0	1	0.117647	0	0.620419	0.086918	-0.194664
0.36658	0.314137	0.351458	0.211525	0.251102	0.786634	0.345877	0.37951	0.679752	0.141616	0.304911	0	0.275944	0	0.474959	0.117647	0	0.217528	0.2204	0.206814
0.350134	0.200728	0.352014	0.037402	0.272297	0.475784	0.0598059	0	0.625438	0.0282001	0.253444	0.0222687	0.333034	0	0	0.0588235	0	0.19412	0	1.14741
0.243498	0.0912645	0.471054	0	0.254789	0.334077	0	0	0.554269	0	0.103863	0.0640157	0.202442	0	0	0.0882353	0	0.238075	0	0.382043
0.4437	0.0905041	1	0.660846	0.439311	0.465263	0.0903582	0.254118	0.41695	0.0977735	0.166373	0.0691947	0.118357	0	0	0.147059	0	0.683038	0.448544	0.0538102
0.413814	0.119454	1	0.714888	0.583435	0.568095	0	0	0.354442	0.0575469	0.01682	0.224574	0.0518446	0	0.42217	0.117647	0	0.34464	0.465199	-0.0687817
0.403336	0.119454	1	0.692063	0.53971	0.634412	0.0972177	0.303215	0.301074	0.0826982	0.345696	0.1609	0	0	0.186415	0.0588235	0	0.109437	0.412837	1.46641
0.42755	0.252639	0.694716	0.725479	0.666971	0.610281	0.334187	0.300534	0.262359	0.120804	0.581451	0.114251	0.103137	0	0	0	0	0.267445	0.342596	-0.299908
0.400941	0.252639	0.634507	0.705109	0.653887	0.659981	0	0.334812	0.202041	0.205591	0.622844	0.0713428	0.0967512	0	0.770641	0.147059	0	1	0.082578	0.0492377
0.506938	0.289937	0.871573	0.762685	0.599444	0.417873	0.16434	0.294614	0.745096	0.0398803	0.147853	0.138264	0.165163	0.235348	0.235927	0.705882	0	0.253638	0.0661148	0.242739
0.488673	0.288177	0.863555	0.759138	0.636143	0.31425	0.0485876	0.306921	0.685501	0.0194186	0.404213	0.200615	0.222329	0	0.150943	0.0588235	0	0.0816001	0.604921	0.149971
0.450433	0.130621	0.60266	0.554974	0.725258	0.259309	0	0.314213	0.616352	0.0849457	0.411335	0.215911	0.11825	0	0.641509	0.5	0	0.108109	0.738457	0.0140809
0.414428	0.112887	0.571417	0.469478	0.538707	0.185603	0	0	0.550842	0.000899269	0.112741	0.501184	0.150357	0.304183	0.381101	0.0882353	0	1	0.572179	0.737409
0.320053	0.00733234	0.695138	0.428622	0.634486	0.191442	0	0	0.469966	0	0.225629	0.616855	0.220694	0.330353	0.384332	0.205882	0	0.181701	0.711986	0.563825
0.00438351	0.516299	0.100888	0.783943	0.0142694	0.401138	0.618165	0.923588	0	1	0.86645	0.113469	0.0766331	0.235348	0.686645	0.176471	0	0.595849	0.758059	-0.186926
0.0477573	0.516299	0.121236	0.766963	0.0950609	0.410438	0.480565	1	0	1	0.485492	0.106895	0.189154	0.235348	0.221552	0.0588235	0	0.625742	0.608287	-0.180433
0.0767358	0.516299	0.18457	0.688487	0.150306	0.355812	0.369498	0.894667	0	1	0.454901	0.112872	0.271933	0.330353	0.485464	0.0294118	0	0.328798	0.557216	-0.186809
0.116462	0.516299	0.0997085	0.737561	0.0892281	0.350139	0.451786	0.952109	0	1	0.676923	0.0717978	0.267198	0.117674	0.67654	0.117647	0	1	0.466758	-0.719898
0.281841	0.714411	0.208113	0.843671	0.336711	0.617417	0.538822	1	0.510778	0.916301	0.753724	0.349947	0.235562	0.936686	0.462093	0.382353	0	0.438101	0.648921	-0.760803
0.324015	0.714411	0.206411	0.772593	0.313456	0.524795	0.47105	0.988515	0.470973	0.406741	0	0.14501	0.174049	1	0.403221	0.264706	0	0.598325	0.688877	0.525062
0.352511	0.714421	0.290265	0.880287	0.320078	0.463379	0.365886	0.949271	0.43003	0.536455	0.754655	0.144758	0.437386	1	0.648255	0.235294	0	0.659857	0.733563	1.99355
0.389957	0.714421	0.263939	0.789846	0.385495	0.412377	0.434022	0.883492	0.393904	0.543278	0.436455	0.144074	0.56148	1	0.627929	0.264706	0	0.424296	0.351081	0.225475
0.416261	0.714421	0.193804	0.810817	0.440221	0.461821	0.34959	0.708657	0.355483	0.427379	0.226544	0.139641	0.285346	1	0.522198	0.0882353	0	0.637589	0.449523	0.353865
0.206805	0.30933	0.77425	0.76166	0.531864	0.559045	0.614822	0.605465	0.453429	0.258069	0.443693	0.253719	0.139736	0.45974	0.880382	0.205882	0	0.484877	0.431678	1.91228
0.178527	0.309776	0.77425	0.858441	0.685842	0.661943	0	0.623281	0.403954	0.365432	0.226728	0.138028	0.159115	0.490692	0.699288	0.117647	0	0.322343	0.361566	0.413385
0.216293	0.299996	0.77425	1	1	0.77331	0.436506	0.720786	0.355837	0.486282	0.609125	0.194593	0.143315	0.435446	0.656167	0.117647	0	0.56538	0.474704	1.07419
0.395816	0.321942	0.767793	0.819048	0.574055	0.12977	0.591271	0.527582	0.739403	0.0612541	0.00587563	0.138123	0.150865	0.330353	0.714652	0.382353	0	0.728339	0.480656	-0.378926
0.401364	0.321942	0.767793	0.787425	0.356831	0.232363	0.202422	0.643515	0.692561	0.105538	0.57372	0.0734672	0.240243	0.235348	0.682193	0.235294	0	0.578786	0.374742	0.139752
0.430323	0.321942	0.767793	0.651333	0.427865	0.319547	0.369354	0.744713	0.655891	0.13777	0.518483	0.0729419	0.196176	0	0.763137	0.294118	0	0.448392	0.164426	0.403062
0.445283	0.314269	0.767793	0.86214	0.438385	0.287831	0.267575	0.757651	0.61385	0.258998	1	0.101293	0.169627	0	1	0	0	0.245426	0.0187176	0.725608
0	0.110043	0.923816	0.0679128	0.188809	0.451633	0.162276	0.522663	0.356358	0.230015	0.181924	0.276073	0.325841	0.867851	0.641509	0.264706	0	0	0.583486	-0.527708
0	0.110043	0.923816	0.0615528	0.214488	0.508903	0.172334	0.529281	0.306861	0.306982	0.462382	0.277083	0.29796	0.822387	0.219929	0.235294	0	1	0.548169	-0.605704
0.725109	0.12086	0.455899	0.430546	0.257689	0.666499	1	0.778328	0.477448	0.0173246	0.458677	0	0.0763417	0.421857	1	0.264706	0	0.186505	0.815262	0.0753839
0.738388	0.12086	0.455899	0.514607	0.27666	0.299759	0.255755	0.791096	0.441818	0.0460994	0.377441	0	0.137014	0	0.818683	0.0882353	0	0.16913	0.765301	0.0252696
0.490407	0.178386	0.943262	0.83818	0.280925	0.0674394	0.690121	0.448466	0.784548	0.0405562	0.0789313	0.721267	1	0	0.568127	1	0	0.0781454	0.341785	-0.533736
0.323464	0.179818	0.943262	0.807796	0.209783	0.151134	0	0.326377	0.666971	0.233458	0.327548	0.337791	1	0	1	0.617647	0	0.442575	0.344683	-0.706668
0.24082	0.140225	1	0.677927	0.11652	0.378698	0	0	0.603017	0.0706803	0.0938372	0.443464	1	0	0.0754717	1	0	0.141705	0.325382	0.0341621
0.249844	0.118923	0.796072	0.60917	0.225423	0.580636	0.226194	0.41652	0.554999	0.187503	0.325174	0.223938	0.66929	0	0.280922	0.470588	0	0.281509	0.301728	0.292067
0.34726	0.47308	0.286139	0	0.169193	0.507559	0.517412	0.541561	0.575531	0.0768959	0.148824	0.0834089	0.189051	0.735219	0.833874	0.294118	0	0.250348	0.861565	0.368852
0.395553	0.47308	0.297022	0.0841838	0.169193	0.579877	0.520077	0.59949	0.543161	0.08225	0.629794	0.0486363	0.228828	0.559527	0.7728	0.470588	0	0.275579	0.939494	0.352311
0.452883	0.47308	0.297022	0.166099	0.169193	0.580408	0.594824	0.673788	0.51949	0.131064	1	0.0155803	0.240124	0.546462	0.132541	0.352941	0	0.25446	0.684116	0.484576
0.498045	0.463241	0.297022	0.286323	0.152149	0.700985	0.494833	0.748792	0.494702	0.166724	0.598369	0.000643649	0.485485	0	0.591443	0.294118	0	0.195941	0.659785	0.470642
0.246917	0.424309	0.254864	0	0.128476	0.220736	0.497357	0.465407	0.554652	0.094657	0.237387	0.469052	0.00146787	0.235348	0.358491	0.558824	0	0.385569	0.197795	-1.35854
0.298585	0.251513	0.394215	0.0900134	0.190492	0.234113	0.54766	0.435869	0.51405	0.0710262	0.0269716	0.223776	0	0.499871	0.641509	0	0	0.223861	0.108687	-1.11801
0.312432	0.311409	0.734122	0.227896	0.252635	0.237119	0.259737	0.439788	0.468112	0.0790943	0.212921	0.174621	0.00264031	0.330353	1	0	0	0.132217	0.0754222	-1.22808
0.228008	0.347963	0.233258	0.590113	0.576773	0.768073	1	0.603148	0.209551	0.165176	0.0101331	0.359019	0.799897	0.959611	0.641509	0.205882	1	0.185762	0.365267	-0.384365
0.254685	0.348915	0.229885	0.626603	0.538104	0.585112	0.352346	0.302711	0.163326	0.10349	0.0970858	0.149293	0.366611	1	0.186415	0.117647	0.941704	0.137884	0.392241	-0.395239
0.274494	0.431875	0.126678	0.609483	0.319021	0.516743	0.30216	0.335695	0.117226	0.108692	0.462653	0.138619	0.583337	0.931142	1	0.117647	0	0.222434	0.35205	2.807
0.314752	0.423612	0.126678	0.546164	0.372783	0.447206	0.455952	0.371556	0.0763843	0.132131	0.44516	0.136913	1	0.906957	0.519245	0.0588235	0.95061	0.248627	0.395326	0.783082
0.304618	0.274214	0.336969	0.572048	0.412232	0.436341	0.0994014	0.388448	0.0250054	0.202728	0.564225	0.16999	1	0.872889	1	0.0882353	0.953428	0.225307	0.30598	3.28518
0.31643	0.104292	1	0	0.688119	0.48146	0.854027	1	0.27293	0.685796	0.460707	0.716341	0.0854008	0.330353	0.0754717	0.588235	0	0.407408	0.330916	2.34958
0.295592	0.10835	1	0	0.71608	0.53613	0.0328692	0.743919	0.219217	0.352446	0	0.116427	0.328186	0.52476	0.186415	0.294118	0	0.0716366	0.344792	1.78376
0.340856	0.110592	0.88977	0.144176	0.754176	0.951471	0.495656	1	0.181363	0.758998	1	0.016939	0.37776	0.617545	0.42217	0.470588	0	0.191722	0.426962	1.72889
0.350536	0.0710917	0.739256	0.114096	0.978582	0.924516	0.230707	1	0.13521	0.608001	0.411305	0.0726409	0.286335	0.559527	1	0.352941	0	0.147769	0.277582	0.992335
0.155518	0.719672	0.185445	0.81619	0.19149	0.491873	0.335705	0.557978	0.551789	0.317438	0.299153	0.283872	0.190303	0.480989	0.458412	0.588235	0	0.119317	0.558326	0.81129
0.177699	0.691009	0.134843	0.896631	0.283617	0.526319	0.319329	0.645265	0.502034	0.342686	0.441003	0.240232	0.178213	0.407086	0.297705	0.294118	0	0.0635682	0.671367	0.709389
0.190438	0.608029	0.171806	0.851143	0.351554	0.572376	0.251966	0.744531	0.452995	0.558943	0.816701	0.239321	0.263218	0.470697	0.140478	0.470588	0	0.087493	0.67551	0.579305
0.251393	0.555565	0.316976	0.782672	0.400304	0.524528	0.625609	0.834659	0.408083	0.564638	0.684738	0.204694	0.261295	0.470697	0.851619	0.352941	0	0.047438	0.550048	-0.404465
0.39714	0.283607	0.359104	0.976425	0.773202	0.0893944	0.924024	0.721966	0.396676	0.262956	0.126656	1	0.470148	0	0.0754717	0.176471	0	0.125896	0.274138	0.293686
0.353184	0.283607	0.359104	0.953605	0.658918	0.1276	0	0.621994	0.332169	0.320874	0	0.945387	0.373079	0	0.201025	0.0588235	0	0.627195	0.250714	-0.493293
0.335972	0.283607	0.359104	0.893029	0.865406	0.0739279	0.0550728	0.544843	0.278046	0.943926	0.255965	0.493148	0.132926	0	0.358491	0.0294118	0	0.52675	0.387614	0.0978217
0.356581	0.283607	0.359104	0.927685	0.942631	0.0471506	0.30793	0.596435	0.235167	1	0.276072	0.567643	0.15927	0	0.519245	0.117647	0	0.195735	0.392354	-0.0658961
0.379511	0.283607	0.359104	0.713338	1	0.0271829	0.324787	0.541378	0.193903	0.875127	0.0977799	0.57917	0.581893	0	0.136696	0	0	0.190441	0.412502	0.0059616
0.411698	0.0736415	0.849652	0.0170769	0.352922	0.562217	0.250341	0.580039	0.647761	0.308241	0.166108	0.250757	0.766925	0.55312	0.589099	0.382353	0	0.823661	0.583088	0.0732856
0.458143	0.0669876	0.865261	0.0726434	0.450446	0.663652	0.505135	0.705239	0.62019	0.269437	0.401444	0.122625	0.578948	0.700655	0.317322	0.264706	0	0.155691	0.589323	0.0726813
0.458906	0.0612542	0.879956	0.0719928	0.496887	0.756553	0.170272	0.638096	0.571541	0.321268	0.387944	0.251466	0.652144	0.539531	0.617059	0.235294	0	0.397462	0.526615	-0.204511
0.466682	0.0554694	0.896736	0.102285	0.475621	0.558802	0.21761	0.458234	0.5265	0.262914	0.333145	0.257669	0.712153	0.711269	0	0.264706	0	0.486749	0.773975	-0.116958
0	0.613	0.334788	0	0.278771	0.25405	0.0788337	0.567971	0.390382	0.496184	0.0717865	0.611091	0.0453828	0	0	0.705882	0	0.0203981	0.53822	0.617059
0	0.539658	0.314858	0	0.340515	0.274471	0.237231	0.454272	0.337609	0.358731	0.0989978	0.800339	0.0483252	0	0	0.0588235	0	0	0.520391	-0.131077
0.011702	0.558183	0.204374	0.155587	0.401011	0.327013	0.254415	0.691711	0.284252	0.792285	1	0.302241	0.0722259	0	0	0.5	0	0.03157	0.594641	0.056069
0.111424	0.533472	0.169596	0.301535	0.421134	0.333426	0.985724	0.835582	0.212669	1	1	0.245775	0.237226	0.330353	0.0754717	0.0882353	0	0.0490895	0.586556	0.608895
0.200465	0.533909	0.129585	0.308015	0.479238	0.293972	0.880608	0.792816	0.158992	0.81502	0.170049	0.24749	0.279507	0.186509	0.446715	0.205882	0	0.0936275	0.574726	0.0535333
0.254152	0.160019	0.977993	0.296454	0.474677	0.62885	0.6767	0.830106	0.653607	0.591502	0.53381	0.541259	0.461894	0.689333	0.479511	0.205882	0	0.146265	0.679567	0.347058
0.278357	0.133251	1	0.369831	0.512428	0.620837	0.334124	0.787665	0.608233	0.311721	0	0.407384	0.401616	0.664136	0.308835	0.117647	0	0.191096	0.603015	-1.06111
0.298092	0.138098	1	0.268524	0.621741	0.59112	0.301626	0.805879	0.562981	0.353048	0.474938	0.403975	0.387512	0.653631	0.613296	0.117647	0	0.156838	0.519747	-0.583547
0.357314	0.138098	1	0.256053	0.660543	0.531452	0.610822	0.808683	0.529611	0.276281	0.463283	0.379877	0.2369	0.407086	0.37037	0.0588235	0	0.152655	0.319483	0.961125
0.41667	0.748839	0.0807852	0.0915606	0.609106	0.272721	1	0.399971	0.208553	0.109741	0.554452	1	0.628902	0.873879	0.709707	0.205882	0	0	0.180957	0.133536
0.433892	0.753125	0.0497903	0.0933567	0.643646	0.245734	0.283623	0.493655	0.167171	0.0622179	0	0.607302	0.820958	0.881597	0.614673	0.117647	0	0	0.145471	1.6514
0.456905	0.75182	0.0467667	0.0394987	0.717199	0.25979	0.325387	0.306601	0.129217	0.0475834	0.339307	0.747578	0.784547	0.929016	0.65198	0.117647	0	0.0225873	0.16205	-1.07232
0.574784	0.209752	0.58311	0.219309	0	0.70237	1	0.709426	0.838737	0.0968306	0.265623	0.145806	0.392445	0	0.474959	1	0	0.0932834	0	0.479934
0.635871	0.111001	0.745314	0.190672	0	0.705928	0.626737	0.605993	0.837123	0.0891396	0	0.172399	0.309419	0	0.52725	0.617647	0	0.0438528	0	0.435646
0.619016	0.111001	0.707736	0.0690404	0	0.668984	0.0572766	0.159022	0.774317	0.0869779	0.365379	0.174153	0.350048	0	0.549784	1	0	0.079082	0	0.510479
0.6102	0.111001	0.707736	0.0108291	0.017755	0.524096	0.107802	0.436311	0.718287	0.069329	0.0875728	0.184775	0.340116	0	0.641509	0.470588	0	0.0951583	0	0.971923
1	0.23204	0.813683	0.473241	1	0.376591	0.526253	0.505194	1	0.0741929	0.495816	0.321209	0.184935	1	0.473276	0.205882	0	0.377124	0.236629	-0.728798
1	0.232099	0.81362	0.496734	1	0.408258	0.311868	0.432731	1	0.0629623	0.156	0.0950433	0.242454	1	0.493893	0.117647	0	0.392	0.393444	-0.674484
1	0.232063	0.815333	0.47313	1	0.376024	0.173926	0.364982	1	0.0577051	0.254391	0.117583	0.360941	1	0.502519	0.117647	0	0.508434	0.335259	0.0053649
1	0.232231	0.815015	0.456293	1	0.476546	0.208776	0.531178	1	0.176039	1	0.086565	0.409517	1	0.499714	0.0588235	0	0.513441	0.55369	-0.278324
1	0.325011	0.636169	0.512666	1	0.536588	0.912791	0.399887	1	0.165917	0.539505	0.0789902	0.549977	1	0.60251	0.0882353	1	0.0665992	0.776694	0.171908
0.151923	0.324174	0.477951	0	0.21712	0.411928	0.443081	0.771024	0.257781	0.778002	0.250568	0.381282	0.130417	0.835255	0.641509	1	0	0.437498	0	-0.362445
0.197356	0.326842	0.475639	0	0.246845	0.433862	0.497008	0.763897	0.207943	0.437597	0.197303	0.0855066	0.146938	0.906143	0.797588	0.617647	0	0.479096	0	-0.344114
0.244891	0.326842	0.475639	0	0.296988	0.417174	0.51393	0.781416	0.162142	0.370756	0.42597	0.107592	0.122655	0.861602	0.741132	1	0	0.113563	0.0204225	-0.396628
0.251159	0.326842	0.475639	0.111787	0.341823	0.461449	0.207319	0.787433	0.113845	0.740664	0.673639	0.0743835	0.139827	0.896918	1	0.470588	0	0.475432	0	1.86127
0.236849	0.0110987	0.946129	0	0.348335	0.290902	0.670122	0.394415	0.553582	0.0871712	0	0.383953	0.00833132	0.235348	0.219929	0	0	0.141838	0	0.123034
0.221581	0	0.946129	0	0.351414	0.18983	0.0671136	0	0.503281	0.0866733	0.349715	0.427031	0.0188828	0	0.344193	0.235294	0	0.249197	0	0.767744
0.234684	0	1	0	0.460936	0.229748	0.254518	0.311833	0.455306	0.0900788	0.164915	0.378611	0.113099	0	0.245283	0.264706	0	1	0.184096	0.471646
0.197255	0	1	0	0.505016	0.231109	0	0	0.40408	0.00993297	0.117775	0.394692	0.051526	0	0.746333	0.235294	0	0.580649	0.218078	-0.416865
0.201866	0.607148	0	0.513676	0.440956	0.558131	0.67544	1	0.796492	0.436388	0.735126	0.123355	0.0690575	0.680316	0.741132	0.588235	0	0.0462178	0.439407	-1.47616
0.202757	0.61853	0.0305993	0.521135	0.42562	0.429966	0.171126	0.952218	0.747486	0.369601	0.0592436	0.0331543	0.0857781	0.680316	0.280922	0.294118	0	0.0387928	0.399793	-1.4592
0.221127	0.618524	0.0096776	0.651566	0.223409	0.387938	0.29182	0.800611	0.69939	0.477762	0.581354	0.0476106	0.150301	0.603584	1	0.470588	0	0.111507	0.617722	-1.38258
0.252049	0.615159	0.049453	0.709227	0.243909	0.303727	0.384103	0.690319	0.65334	0.509313	0.589508	0.12269	0.169799	0.634536	1	0.352941	0	1	0.633473	-0.86837
0.308134	0.615143	0.0418396	0.780427	0.313848	0.437926	0.584352	0.871399	0.614218	0.564809	0.679227	0.073702	0.215565	0.670794	0.0754717	0.294118	0	0.500621	0.563447	0.203711
0.432097	0.0978393	0.564085	0.106898	0.338224	0.747937	0.427571	0.914882	0.950909	0.147322	0.709703	0.272716	0.500527	0.235348	0.633709	0.205882	0	0.0428949	0.383551	1.09355
0.527284	0.931009	0.0826221	0.744062	0.590867	0.794994	0.940522	0.0223152	0.953721	0.0511421	0	0.148776	0.141067	0	0.519245	0.117647	0	0.33832	0.369681	1.35417
0.577733	0.930689	0.0557582	0.846272	0.656052	0.609127	0.537651	0.753265	0.938937	0.120256	1	0.167015	0.48193	0	0.0754717	0.117647	0	0.41504	0.446459	3.53584
0.595195	0.893861	0.0344422	0.860238	0.622063	0.627853	0.285337	0.748279	0.902851	0.15293	0.373599	0.133488	0.195781	0	0	0.0588235	1	0.359122	0.407601	0.997639
0.565382	0.138114	0.66148	0.00271272	0.763404	0.249326	0.545607	0.807874	0.439768	0.108922	0.500565	0.220967	0.15467	0.565701	0.833874	0.470588	0	0.134556	0.65827	0.886155
0.635427	0.138114	0.602839	0.0607068	0.612178	0.234435	0.704881	0.699306	0.444474	0.117152	0.980924	0.175957	0.160144	0.421857	0.775849	0.117647	0	0.0943114	0.782389	0.253123
0.698847	0.250852	0.324286	0.156546	0.617346	0.270766	0.646805	0.982967	0.451898	0.102013	0.272337	0.257382	0.0995407	0.630445	0.770545	0.0588235	0	0.0977718	0.817395	0.663951
0.231196	0.258118	0.626204	0.4329	0.357553	0.324679	0.427354	0.725729	0.749204	1	0.1177	0.568973	0.175531	0.273231	0.327139	0.382353	0	0.0135575	0.252085	2.0442
0.460703	0.102658	0.760938	0.536884	0.450273	0.410941	1	0.549501	0.768594	0.460676	0.277984	0.184914	0.102513	0	0.280922	0.264706	0	1	0.327736	1.81726
0.618233	0	0.760938	0.429149	0.545679	0.333976	1	0.659368	0.822724	0.215568	0.223269	0.282056	0.222363	0	0.358491	0.235294	0	0	0.238305	0.490962
0.68481	0	0.789744	0.364386	0.688713	0.185424	0.674277	0.569188	0.831043	0.142964	0.130376	0.238445	0.566664	0	0.872117	0.264706	0	0.0051893	0.262006	1.18867
0.280654	0.202515	0.952341	0.334426	0.306073	0.318368	0.580513	0.508031	0.559601	0.912947	0.234811	0.682976	0.0301901	0.603584	0.416872	0.676471	0	0.585656	0.174756	-0.17339
0.300147	0.201863	0.955261	0.304282	0.282026	0.324476	0.299881	0.492982	0.514381	0.568805	0.0866433	0.303144	0.0689212	0.76949	0.781709	1	0	0.283617	0	0.0280323
0.314049	0.350529	0.717821	0.30403	0.402451	0.380685	0.260119	0.484497	0.468495	0.601888	0.42159	0.298171	0.0506818	0.608366	0.538784	0.676471	0	0.339948	0.195501	0.0896461
0.370671	0.350529	0.717821	0.28082	0.457343	0.524746	0.588867	0.667111	0.435968	0.549605	0.982602	0.202291	0.0359812	0.78181	0.646821	0.205882	0	0.372297	0.377244	-0.440969
0.398393	0.355887	0.717821	0.298589	0.504407	0.506178	0.360114	0.681232	0.397169	0.418342	0.368304	0.224956	0.0818615	0.773102	0.730974	0.117647	0	0.360894	0.395037	1.27324
0.701337	1	0.0405477	1	0	0.209299	0.259172	0.633712	0.895582	0.00212543	0.175701	0.0764569	0.0163993	0	0.0754717	0.205882	0	0.247656	0.422574	0.152672
0.739139	1	0.155929	1	0.195122	0.202876	0.436783	0.609348	0.8839	0.00554011	0.134566	0.0720089	0.0453467	0	0.589099	0.382353	0	0.228172	0.410118	-0.0111554
0.803417	1	0.141986	1	0.173231	0.127755	0.654234	0.524957	0.904429	0.0116538	0.29899	0.136049	0.0374637	0	1	0.235294	0	0.510067	0.439565	0.741116
0.817873	1	0.139739	1	0.186041	0.10034	0.264024	0.491816	0.872088	0.0372227	0.290584	0.168189	0.0847488	0	1	0.294118	0	0.501749	0.447463	1.3721
0.836041	1	0.12302	1	0.260955	0.157393	0.290369	0.214596	0.844578	0.0167174	0.254402	0.0996081	0.0436319	0	1	0	0	0.579294	0.468304	-0.408766
0.458391	0.425617	0.400228	0.832966	1	0.247533	0.193168	0.737078	0.522246	0.129595	0.375325	1	0.0130368	0	0.0754717	0.382353	0	0.115175	0.218794	1.19481
0.44948	0.425565	0.400228	0.841329	1	0.255815	0.107196	0.806222	0.46878	0.184632	0.189053	0.47293	0.15524	0	0.519245	0.264706	0	0.128292	0.142118	0.076005
0.459031	0.425569	0.296924	0.77972	1	0.255554	0.229824	0.680667	0.4245	0.432857	0.675418	0.456821	0.0838772	0	0	0.235294	0	0.204519	0.174786	1.45832
0.442319	0.233337	0.309777	0.597203	1	0.362329	0.0581587	0.659365	0.367256	0.648272	0.299045	0.385571	0.0825247	0	0.0754717	0.264706	0	0.310801	0.282475	0.075735
0.292696	0.574535	0.185366	0.807921	0.255219	0	1	0.324371	0.561875	0.447963	0.132231	1	0.435468	0.603584	0.519245	0.382353	0	0.243276	0.377517	0.379887
0.310967	0.53234	0.0501949	0.495638	0.635031	0	0.221298	0.362958	0.369697	1	0.344957	0.793954	0.335438	0	1	0.0882353	0	0.0436973	0.283731	0.46544
0.30461	0.268903	0.780108	0	0.37302	0.225981	1	0.498912	0.466318	0.218358	0.347717	0.605066	0.229047	0.582981	0.150943	0.205882	0	0.211517	0.339481	-0.0413018
0.306721	0.279272	0.784573	0	0.45335	0.190561	0.179265	0.489079	0.417756	0.140854	0	0.288147	0.354093	0.767654	0.0466802	0.382353	0	0.0527887	0.31557	-0.0300696
0.249722	0.317893	0.786289	0	0.553607	0.185322	0	0	0.358844	0.23334	0.603659	0.394694	0.640751	0.664136	1	0.235294	0	0.0764696	0.329194	0.25266
0.263031	0.36861	0.786289	0	0.747068	0.191811	0.255959	0.491259	0.31158	0.264795	0.315601	0.470433	0.872194	0.78181	0	0.294118	0	0.31888	0.424996	0.172079
0.301366	0.123125	1	0.00430783	0.0479412	1	0.49821	0.731133	0.661748	0.394993	0.325515	0.0488273	0.52924	0	0.582578	1	0	0.20971	0.395398	-0.294742
0.386826	0.0923567	1	0	0.121727	1	0.84641	0.546223	0.637901	0.252687	0.0146326	0.0171086	0.664848	0	0.718909	1	0	0.0888149	0.323866	0.0425872
0.349333	0.0338548	0.991694	0.042842	0.185927	1	0	0	0.576158	0.0816886	0.112652	0.0943637	0.643265	0	0.807479	1	0	0.0409765	0.42906	0.13011
0.149202	0.138902	0.423177	0.518419	0.533554	0.301704	0.258192	0.538173	0.25795	0.909357	0.129996	0.753306	0.151454	0.763923	0.42217	1	0	1	0.367103	-1.13246
0.17724	0.138902	0.423177	0.765089	0.543361	0.293714	0.362478	0.557065	0.207829	0.854957	0.268767	0.43175	0.066252	0.855113	1	0.617647	0	1	0.314537	-0.75475
0.211541	0.260997	0.316603	0.773568	0.580186	0.276077	0.409777	0.576121	0.159437	0.754208	0.628326	0.439723	0.141752	0.897778	0.741132	1	0	0.929078	0.434844	-1.52945
0.240452	0.260997	0.274054	0.749944	0.576139	0.233979	0.369	0.560047	0.112629	0.800764	0.582029	0.415799	0.134301	0.857303	0.7728	0.470588	0	0.768221	0.365124	-1.32986
0.2803	0.248967	0.241174	0.794897	0.604759	0.33481	0.452742	0.601027	0.0691884	0.592896	0.355416	0.361877	0.232311	0.791702	0	0.294118	0	0.447259	0.498246	-0.645002
0.34176	0.522303	0.347453	0.735737	0.468141	0.580055	0.745972	0.756652	0.770046	0.283922	0.531268	0.304088	0.156517	0.235348	1	0.382353	0	0.419252	0.280234	-0.163821
0.413365	0.520895	0.347453	0.680781	0.536724	0.512995	0.718793	0.608199	0.746532	0.137637	0.0280495	0.0784367	0.0471546	0.330353	1	0.264706	0	0.696961	0.275086	-0.259618
0.476984	0.520826	0.347453	0.609158	0.597821	0.395472	0.648522	0.673947	0.728101	0.120895	0.745552	0.0917359	0.129596	0.45974	0.474959	0.235294	0	0.189805	0.663774	1.00433
0.618096	0.418102	0.347453	0.665466	0.64601	0.207513	1	0.669293	0.77358	0.085569	0.686501	0.0724646	0.123688	0.571659	0.690975	0.264706	0	0.107015	0.738161	1.24536
0.715952	0.416379	0.347453	0.666035	0.804144	0.413374	0.967023	1	0.811641	0.180333	1	0.0238333	0.0559173	0.304183	1	0.0882353	0	0.218402	0.591199	-0.093618
0.124705	0.463643	0.602445	0	0.152992	0.24173	0.333624	0.568477	0.750434	0.143114	0.137098	0.977074	0	0.235348	0.128239	0.0294118	0	0.0636348	0.355841	0.506531
0.139215	0.463643	0.602445	0	0.246686	0.49078	0.264402	0.711774	0.700002	0.16045	0.339319	0.260182	0	0.330353	0.682193	0.147059	0	0.0516812	0.406934	0.909035
0.173329	0.460928	0.602445	0	0.269871	0.512357	0.408355	0.869121	0.649209	0.229159	0.763769	0.331048	0	0.390905	0.682193	0.303411	0	0.559185	0.483936	0.114203
0.171484	0.46758	0.602445	0	0.413177	0.382802	0.153014	0.90377	0.600214	0.258655	0.206861	0.519735	0.00895324	0	0.206766	0.303411	0	0.103152	0.40161	0.112079
0.171901	0.466075	0.602445	0	0.786617	0.301379	0.167967	0.764318	0.55117	0.268249	0.413667	0.72501	0.0500393	0.117674	0.725472	0.303411	0	0.192405	0.308251	-0.338298
0.318509	0.178078	0.658503	0.465279	0.547886	0.153153	0.368728	0.642817	0.469581	0.138366	0.248885	0.770905	0.0352469	0.304183	0.500485	0.205882	0	1	0.438481	5.96e-08
0.331217	0.178649	0.912167	0.719647	0.445178	0.145916	0.251753	0.560391	0.423842	0.109459	0.109379	0.642538	0.0406153	0.353022	0.0754717	0.117647	0	0.571812	0.413953	0
0.346682	0.182617	0.912167	0.715971	0.509309	0.14404	0.271142	0.534914	0.379217	0.0789762	0.164238	0.585903	0.0997116	0.373018	0.280922	0.117647	0	1	0.411234	-1.19e-07
0.347342	0.182712	0.91193	0.555753	0.604845	0.125404	0.169582	0.446875	0.330381	0.0820747	0.292497	0.6056	0.046015	0.490692	0.490566	0.0588235	0	0.759445	0.390434	2.03e-06
0.139795	1	0.033782	0.963031	0.31939	0.232469	0.243903	0.416594	0	0.386375	0.0805898	0.413828	0.271721	0.390905	0.622208	0.117647	0	0.17751	0.490912	-0.578454
0.14489	1	0.033782	0.9533	0.466835	0.234038	0.199352	0.423039	0	0.545145	0.595606	0.436997	0.247737	0.373018	0.741132	0.117647	0	0.330195	0.50025	-1.56002
0.161796	1	0.033782	0.952585	0.329379	0.169798	0.281371	0.406878	0	0.411314	0.222299	0.410369	0.398854	0.353022	0.519245	0.0588235	0	0.419359	0.575891	-0.570035
0.306342	0.47718	0.177883	0	0.331309	0.258165	1	0.542386	0.172495	0.143812	0.20812	0.444311	0.845034	0.630445	0.348336	0.205882	0	0.193083	0.387839	0.552345
0.274589	0.47882	0.108265	0	0.367012	0.190815	0	0	0.117242	0.0563459	0	0.163788	0.782519	0.692235	0.280922	0.117647	0	0.163911	0.373213	0.927561
0.166624	0.452568	0.113739	0	0.381885	0.306807	0	0	0.0609652	0	0.632332	0.287367	1	0.713822	0.589099	0.117647	0	0.060311	0.603677	1.59437
0.167142	0.339569	0.285162	0	0.649293	0.503765	0.0804462	0.267767	0	0.0577627	0.228228	0.288725	1	0.925411	0	0.0882353	0	0.358881	0.629538	0.869413
0.239267	0.147094	0.308047	0.261306	0.693819	0.414346	0.239265	0.486938	0.602857	0.119165	0.376969	0.310616	0	0	0.589099	0.117647	0	0.303082	0.138927	-0.261227
0.275992	0.147094	0.308047	0.261198	0.705703	0.500369	0.428434	0.557066	0.558792	0.183363	1	0.256259	0.00755912	0	1	0.117647	0	0.651621	0.327599	0.276385
0.346728	0.144369	0.290397	0.274779	0.658721	0.413763	0.711031	0.55892	0.526336	0.274292	0.885965	0.231643	0.0745619	0	0.0754717	0.0588235	0	0.65135	0.404573	-0.315706
0.0280504	0.946898	0.0274008	0	0.471363	0.209248	0.442808	0.743539	0.524475	0.644963	0.245458	0.479057	0.159401	0.748119	0.641509	0.588235	0	0	0.434264	-0.881362
0.025321	0.946898	0.0274008	0.0199254	0.562531	0.22686	0.147204	0.817975	0.476233	0.925845	0.377955	0.176038	0.0728412	0.84489	0.714652	0.294118	0	0	0.446618	-0.879173
0.0303251	0.946898	0.0333673	0.0178205	0.537047	0.296243	0.198736	0.909938	0.425755	1	0.855343	0.130835	0.245982	0.883473	1	0.470588	0	0	0.455925	-1.05836
0.0379907	0.941054	0.128015	0.0979534	0.47925	0.284269	0.216858	0.786455	0.374599	1	0.39259	0.158983	0.384814	0.849509	1	0.352941	0	0	0.54674	-0.965141
0.0197631	0.20943	0.441862	0.130315	0	0.127705	0.444563	0.441625	0.379819	0.445568	0.0594319	0.796761	0.398455	0.588371	1	0.735294	0	0.418815	0.288984	0.472358
0.0824597	0.20943	0.441862	0.159747	0	0.112056	0.640561	0.488119	0.315399	0.227492	0.236896	0.486098	0.462884	0.660706	0.519245	0.441176	0	0.165806	0.724199	-0.0472134
0.120734	0.169931	0.485204	0.183547	0.0480682	0.178777	0.440449	0.671162	0.260534	0.304871	0.804043	0.344061	0.450256	0.634536	0.474959	0.205882	0	0.578707	0.859094	-0.107343
0.1505	0.169931	0.444224	0.149671	0.0581559	0.204227	0.375404	0.779226	0.208833	0.315316	0.403079	0.262525	0.990517	0.646249	1	0.147059	0	0.937315	0	0.342337
0.166912	0.0711806	0.584967	0.217324	0.125366	0.220341	0.277859	0.767515	0.159025	0.351784	0.353542	0.247835	1	0.711269	1	0.176471	0	0.470831	0.00985672	-0.107245
0.423745	0.424611	0.434856	0.626559	0.751665	0.261769	0.10252	0.611321	0.407772	0.104338	0.115489	0.372485	0.0658629	0.608366	0.174801	0.558824	0	0.235327	0.254017	-0.891483
0.408169	0.415119	0.45735	0.651709	0.751665	0.326555	0.0652056	0.377684	0.352082	0.0970253	0.189366	0.273708	0.0839239	0.516862	0.38445	0	0	0.093276	0.359111	-0.53994
0.430077	0.532307	0.103849	0.584999	0.872915	0.383718	0.317339	0.59985	0.312534	0.0936208	0.224833	0.283766	0.044943	0.448027	0.280922	0	0	0.645608	0.424221	0.287257
0.435857	0.465	0.112185	0.565127	0.872915	0.41586	0.204003	0.57674	0.26615	0.121492	0.397787	0.251579	0	0.613018	0.933452	0	0	0.827063	0.314121	-1.66857
0.239943	0.571155	0.638198	0.921552	0.397349	0.902004	0.520461	0.622777	0.259681	0.154172	0.27169	0.444805	0.164559	1	0.556838	0.205882	0	0.485603	1	0.18463
0.256544	0.571155	0.638198	0.940978	0.473322	0.801269	0.279198	0.632755	0.212606	0.165057	0.146439	0.253422	0.221696	1	0.823312	0.117647	0	0.755464	0.827448	0.403541
0.288507	0.583665	0.638198	1	0.575338	0.778102	0.391979	0.730563	0.168774	0.264351	0.832199	0.28733	0.216828	1	0.608164	0.117647	0	0.65806	0.945378	0.721365
0.39067	0.557684	0.584392	1	0.995537	0.840471	1	0.880995	0.149	0.34668	1	0.250704	0.231049	1	0.682193	0.0588235	0	0.694114	0.97908	0.0715258
0.0991059	0.521685	0.130956	0.14288	0.249878	0.396872	1	0.65833	0.508672	0.423944	0.355425	0.598297	0.191562	0.593595	0.280922	0.205882	0	0.413984	0.141864	-0.413863
0.168514	0.522145	0.130956	0.0971811	0.361906	0.247443	0.699225	0.70946	0.453187	0.153435	0	0.424244	0.136835	0.470697	0.280922	0.117647	0	0.226933	0.305743	0.483345
0.186916	0.514702	0.130956	0.273069	0.31892	0.288082	0.292055	0.243409	0.403931	0.169369	0.638211	0.394035	0.151224	0.670794	0.641509	0.117647	0	0.808199	0.37676	1.63032
0.215666	0.482533	0.0550432	0.202139	0.431367	0.429496	0.367781	0.694224	0.355801	0.789012	1	0.286815	0.216472	0.680316	0.682193	0.0588235	0	0.244356	0.22694	2.46349
0.416143	0.451547	0.234605	0.230945	0.713428	0.718423	1	1	0.355433	0.649671	0.861357	0.114965	0.19622	0.64998	0.723206	0.0882353	0	0.245448	0.197053	1.0492
0.547212	0.572099	0.535465	0.381908	0.725498	0.292902	1	0.97903	0.623446	0.163886	1	0.200014	0.252781	0.748119	0.42217	0.441176	0	0.0217957	0.585752	0.52368
0.598867	0.572099	0.535465	0.396078	0.725498	0.258406	0.547551	0.380331	0.611435	0.0886647	0.288805	0.14945	0.0958949	0.743927	0.480918	0.294118	0	0.121032	0.708444	0.491732
0.735712	0.539976	0.422566	0.254428	1	0.252412	1	1	0.684264	0.25839	1	0.128974	0.243735	0.577414	0.535001	0.470588	0	0.0992642	0.804253	0.16291
0.936829	0.518462	0.338063	0.151757	1	0.366015	1	1	0.87698	0.232349	0.605099	0.26975	0.798104	0.84489	0.551287	0.117647	0	0.127072	0.709361	-0.345409
1	0.516165	0.338063	0.131425	0.605575	0.280182	0.871796	0.582835	0.957367	0.0877236	0.286108	0.189731	0.618588	1	0.169601	0.0588235	0	0.0988498	0.913889	-0.26189
0.35859	0.435065	0.204938	0.147037	0.257689	0.326054	1	0.71681	0.431949	0.0549088	0.301256	0.729371	0.169842	0.186509	0.728532	0.205882	0	0.114797	0.892522	0.433545
0.455489	0.420699	0.108866	0.109244	0.375589	0.370702	0.957482	0.7975	0.422716	0.0467069	0.158692	0.281048	0.0340348	0.330353	0.719859	0.117647	0	0.0770783	0.923358	0.69938
0.497673	0.431038	0.106619	0	0.295712	0.218149	0.471139	0.467257	0.396417	0.021197	0.16506	0.304003	0.0189492	0.723666	0.67695	0.117647	0	0.00564847	1	0.591094
0.498221	0.399084	0.043471	0	0.206208	0.141392	0.168835	0.0222285	0.347699	0	0.144602	0.265019	0.0600731	0.700655	0.748905	0.0588235	0	0.138692	1	-0.0365244
0.491981	0.189421	0.210118	0	0.320697	0.0730313	0.12436	0.298519	0.295088	0.00243343	0.268775	0.31537	0.0692122	0.767654	0.752396	0.0882353	0	0.267846	1	0.4275
0.257069	0.362503	0.567425	0.0381824	0	0.766039	0.464103	0.646605	0.506886	0.181354	0.266545	0.203351	0.155542	0	0.435221	0.205882	0	0.280112	0.677671	-1.49904
0.263971	0.362503	0.567425	0.0789979	0	0.831236	0.21164	0.640277	0.458822	0.19423	0.229102	0.188714	0.238741	0	0.362844	0.205882	0	0.0903733	0.769095	-0.970967
0.282931	0.362503	0.556773	0.194378	0	0.907757	0.296048	0.654931	0.412906	0.234382	0.503635	0.172075	0.270341	0	0.340529	0.441176	0	0.217608	0.854941	-0.719858
0.32078	0.336703	0.452854	0.303824	0.249246	0.979129	0.437147	0.689492	0.372078	0.308711	0.580971	0.16625	0.161236	0.235348	0.332337	0.470588	0	0.258197	0.857554	-0.0732095
0	0.356625	0.191076	0.443423	0.19235	0.293881	0.213355	0.492675	0.597184	0.313543	0.352396	0.719329	0.0707763	0	0.280922	0.558824	0	0	0	-1.55915
0.0703847	0.210678	0.455283	0.312607	0.222062	0.189934	1	0.482242	0.415868	0.0945116	0	0.580893	0.0552622	0.421857	0.0754717	0	0	0	0.0288924	-1.21375
0.123931	0.164597	0.455283	0.263129	0.361951	0.123689	0.563188	0.42695	0.35824	0.125459	0.399078	0.556587	0.0975078	0	0	0	0	0	0.149562	-1.34276
0.167788	0.0922895	0.499508	0.175057	0.708255	0.0989836	0.484411	0.430693	0.306104	0.19733	0.663531	0.891866	0.138817	0.45974	1	0	0	0.0588974	0.244747	-1.39038
0.538063	0.885777	0.0116096	0.759825	1	0.354983	0.501633	0.648262	0.862575	0.313543	0.272098	0.424559	0.0292515	0	0.166806	0.558824	0	0.231579	0.473376	-2.23456
0.537715	0.734408	0.135445	0.792283	1	0.34211	0.162895	0.563242	0.813313	0.202772	0.0572329	0.401469	0.0385227	0	0.170277	0	0	0.0915886	0.435657	-2.7423
0.570357	0.631067	0.125934	0.78073	1	0.351969	0.39713	0	0.786532	0.0875033	0.185187	0.442366	0.0674383	0	0	0	0	0.0979573	0.42379	-1.6663
0.541489	0.531027	0.133872	0.702337	1	0.0758762	0	0	0.717716	0.00313616	0.291443	0.927995	0.173905	0	0.358491	0	0	0.149445	0.395015	-0.295792
0.593336	0.531027	0.133872	0.616111	1	0.241781	0.54913	0.303331	0.705305	0.0539731	0.201165	0.526401	0.0473149	0	0.444361	0	0	0.00365668	0.374216	1.16034
0.61587	0.833149	0.276638	0.162562	0.292935	0.413405	1	0.528367	0.477594	0.0309404	0	0.170661	0.196148	0.763923	0.708262	0.117647	0	0	0.640866	-0.233679
0.635618	0.839487	0.261786	0.121417	0.416573	0.311175	0.301723	0.408434	0.444632	0.0425213	0.433916	0.226505	0.423505	0.490692	0.738434	0.117647	0	0.179491	0.532425	0.0720991
0.606232	0.641424	0.141053	0.0878278	0.263585	0.283167	0	0.34321	0.37194	0.0568966	0.34749	0.25797	0.244604	0.490692	0.625566	0.0588235	0	0.332312	0.394349	-0.369467
0.590143	0.641424	0.0759785	0.0228464	0.454661	0.354025	0.0620206	0.519823	0.310627	0.0878924	0.323377	0.24212	0.643	0.448027	0.744052	0.0882353	0	0.590135	0.654948	-0.0126581
0.0671006	0.434735	0.482591	0.778647	0.163426	0.202069	1	0.45134	0.612708	0.104971	0.31252	1	1	0.480989	0.453501	0.205882	0	0.622977	0.229353	-0.652069
0.0944817	0.433475	0.482591	0.550281	0.286256	0.205977	0.357578	0.458	0.558452	0.162157	0.1467	0.748963	1	0.421857	0.507345	0.382353	0	0.360336	0.184869	-0.752285
0.105198	0.192679	0.757664	0.577373	0.249345	0.174082	0.237881	0.411694	0.50775	0.178658	0.507845	0.761152	1	0.634536	0.838696	0.235294	0	0.225512	0.309351	-0.809772
0.202345	0.332283	0.530797	0.659425	0.285257	0.283096	0.959949	0.495667	0.453263	0.279046	1	0.744808	1	0.730692	0.741132	0.294118	0	0.0163705	0.331303	1.36659
0.138018	0.767981	0.0577771	0	0.351554	0.748466	0.318125	0.583933	0.454927	0.255402	0	0.0126433	0.0554271	0.539531	0.676059	0.264706	0	0.154359	0.0396253	-2.16096
0.148677	0.627317	0.215205	0	0.282466	0.711604	0.237485	0.543278	0.405089	0.272571	0.674375	0.0049091	0.0586712	0.571659	0.752621	0.235294	0	0.510353	0.620917	-1.61938
0.188342	0.51684	0.226126	0.168375	0.28391	0.636584	0.451307	0.458182	0.354904	0.583797	1	0.0120007	0.134869	0.55312	1	0.264706	0	0.157411	0.651001	-0.807257
0.150988	0.390451	0.84534	0.428548	0.703852	0.385838	0.514595	0.820965	0.306872	0.336058	0.35118	1	0.0572429	0.304183	0.48586	0.235294	0.887311	0.554492	0.409799	2.67386
0.180792	0.391176	0.84534	0.415613	0.724584	0.332676	0.37569	0.772509	0.256831	0.792837	0.00810115	0.760214	0.0839415	0.435446	0.682193	0.264706	0.916528	0.358033	0.286547	0.541458
0.208253	0.391836	0.84534	0.467022	0.835114	0.3286	0.358172	0.725081	0.208317	0.979173	0.564136	0.705208	0.0578255	0.470697	0.556838	0.176471	0.91719	0.371922	0.3501	-0.0781537
0.252152	0.358988	0.776444	0.548932	0.893029	0.270985	0.484747	0.126883	0.163002	1	0.493893	0.856113	0.0643538	0.235348	0.150943	0.147059	0.890337	0.206832	0.409678	-0.396434
0.109309	0.439086	0.778708	0.757868	0.385897	0.508975	0.537119	0.432638	0.507167	0.0626277	0	0.513654	0.696212	0.559527	0.714652	0.205882	0	0.102908	0.653324	1.95983
0.123045	0.439086	0.778708	0.722345	0.181335	0.453645	0.258959	0.368975	0.456409	0.0702662	0.0692894	0.255898	0.517382	0.642434	0.519245	0.117647	0	0.134768	0.631801	1.40927
0.130953	0.439086	0.778708	0.668155	0.209391	0.387302	0.218522	0	0.40654	0.0379412	0.533425	0.460048	0.697992	0.77838	1	0.117647	0	0.115186	0.980491	-0.490918
0.134449	0.439086	0.778708	0.638769	0.135456	0.456809	0.188551	0	0.357172	0.0157254	0.176221	0.336794	0.545893	0.788468	0.714652	0.0588235	0	0.0511888	0.790269	-0.455643
0.0838116	0.432099	0.246192	0	0.0986523	0.613874	0.370656	0.474861	0.658392	0.22201	0.00216901	0.50504	0.199179	0.859466	0.219929	0.205882	0	0.318818	0.144031	-0.486974
0.120052	0.432099	0.246192	0	0.105745	0.654689	0.424693	0.438642	0.60386	0.150118	0	0.282643	0.274622	0.890776	0.0754717	0.117647	0	0.319789	0.0677456	-0.526878
0.169361	0.478438	0.228548	0	0.199547	0.76018	0.528341	0.673695	0.551233	0.253197	1	0.236145	0.164483	0.869884	0.42217	0.117647	0	0.276317	0.249116	-0.0865339
0.243749	0.478438	0.198222	0.0341871	0.250273	0.745518	0.743834	0.929015	0.505261	0.524385	1	0.195179	0.197724	0.900331	0.763137	0.0588235	0	0.52173	0.0298426	0.760444
0.336753	0.471988	0.200281	0.0355868	0.266046	0.672641	0.919069	0.85091	0.474405	0.378338	0.464787	0.173352	0.287604	0.812762	0.472924	0.0882353	0	0.322163	0.0854597	0.161767
0	0.267681	0.568515	0.474378	0.187119	0.351145	0.289433	0.536561	0.843782	0.852188	0.720219	0.567601	0.0913192	0.45974	0.199219	0.205882	0	0.243469	0.168013	1.87062
0.274981	0.0690258	1	0.308183	0.547984	0.264139	1	0.925096	0.754763	0.107885	0.275249	0.313286	0.0679222	0.499871	0.465149	0.205882	0	0.209476	0.0884404	1.0672
0.384828	0.0691108	1	0.306997	0.313252	0.124779	1	0.846281	0.735229	0.181284	0.774625	0.159203	0.0683504	0.588371	1	0.441176	0	0.500178	0.277509	3.48509
0.509913	0.0178453	1	0.350428	0.355368	0.082908	1	0.66358	0.746873	0.402326	1	0.143048	0.0401719	0.490692	0.33434	0.470588	0	0.159965	0.23422	0.364388
0.567031	0.0124417	1	0.391615	0.467595	0.142881	0.593027	0.879211	0.735139	0.758812	0.788907	0.0833815	0.113364	0.407086	1	0.176471	0	0.134952	0.0804847	-0.688735
0.169708	0.914512	0.0895937	0	0.585627	0.438402	0.170499	0.839217	0.207978	0.160973	0.257139	0.265938	0.081552	0	0.186415	0.117647	1	0.106632	0.532803	1.56952
0.189075	0.84535	0.0894357	0	0.557632	0.42554	0.298975	0.69674	0.15877	0.299098	0.427273	0.312054	0.180251	0	0.280922	0.117647	0	0.10933	0.491344	0.481288
0.274407	0.847215	0.0894357	0	0.56366	0.386501	0.845197	0.568084	0.117211	0.143597	0.198792	0.243267	0.127561	0	0.0754717	0.0588235	0	0.151119	0.551201	-0.0546923
0.0186657	0.55924	0.083621	0.695496	0.757377	0.305447	0.289937	0.767938	0.429188	0.782408	0.189227	0.98361	0.145107	0	0.299528	0.411765	0	0.349879	0.149199	0.0098317
0.0638247	0.556586	0.083621	0.805907	0.773914	0.357804	0.494815	0.750485	0.368251	0.653535	0.383929	0.634543	0.0881503	0.407086	0.91765	0.352941	0	0.10171	0.235819	0.439281
0.103408	0.515436	0.126697	0.728257	0.682722	0.416123	0.450669	0.819778	0.311874	1	0.883865	0.600164	0.184989	0.435446	0.823312	0.323529	0	0.157459	0.180018	0.66482
0.311762	0.774949	0.199174	0.0185846	0.634742	0.517419	0.485786	0.822212	0.615058	0.191028	0.174424	0.498445	0.592383	0.582981	0	0.205882	0	0.31683	0	-2.05404
0.361722	0.774949	0.203051	0.0574332	0.624518	0.525707	0.533656	0.763742	0.580071	0.142942	0.118231	0.285384	0.443994	0.763923	0.556838	0.117647	0	0.350871	0	-2.47301
0.392193	0.778421	0.203051	0.0300347	0.6203	0.508704	0.380699	0.738601	0.541861	0.183809	0.599078	0.339468	0.978904	0.680316	1	0.117647	0	0.271544	0	-1.52902
0.458422	0.677459	0.212504	0.122182	0.635327	0.490662	0.671244	0.680976	0.522262	0.177123	0.399622	0.325837	1	0.64998	0.682193	0.0588235	0	0.278778	0.0106423	-0.903551
0.487213	0.681185	0.212504	0.181376	0.616735	0.515206	0.368093	0.591717	0.488544	0.17117	0.364506	0.261572	0.706243	0.763923	0.779713	0.0882353	0	0.342569	0.06337	-0.133686
0.169329	0	1	0.0355075	0.24883	1	1	1	0.747373	0.270345	0.375219	0.410952	1	1	0.346615	0.205882	0	0.3476	1	-0.0734656
0.252085	0	1	0.0519015	0.413352	1	0.820906	1	0.70238	0.284652	0.464231	0.0976628	0.900705	1	0.899811	0.117647	0	0.295511	1	-0.0518348
0.33677	0	1	0.0602352	0.48407	1	0.83908	1	0.67055	0.247572	0.626571	0.175007	0.739021	1	0.872117	0.117647	0	0.225998	1	-0.958451
0.391922	0	1	0.0971989	0.529808	1	0.576548	1	0.639829	0.543462	0.520348	0.167628	0.651276	1	0.490566	0.0588235	0.758102	0.364937	0.865313	-0.210591
0	0.503758	0.354779	0.573266	0.0435744	0.66511	0.481419	0.586477	0.819086	0.129346	0.181711	0.239243	0.225651	0	0.723355	0.117647	0	0.355712	0.659781	1.61
0	0.477352	0.354779	0.767894	0.0996084	0.628019	0.851666	0.764584	0.719431	0.117001	0.737984	0.32765	0.378856	0.565701	0.634843	0.0588235	0	0.086183	0.605826	0.939186
0	0.47103	0.305046	0.771347	0.160756	0.681198	0.510167	1	0.64847	0.54608	1	0.22455	0.289782	0.480989	0.767697	0	0.937025	0.134217	0.442452	0.647934
0	0.47183	0.457629	0.553264	0.295304	0.71691	0.212679	0.756805	0.5965	0.426319	0.155691	0.244506	0.157939	0.407086	0.42064	0.147059	0.914782	0	0.420455	1.32488
0.0889138	0.488304	0.318233	0.0823071	0.0784415	0.342079	0.431051	0.36462	0.265192	0.110017	0	0.18619	0.201279	0.657206	0.544959	0.117647	0	0.0663412	0.195755	-0.351238
0.104365	0.488304	0.318233	0.189632	0.133254	0.342681	0.271045	0.52855	0.213663	0.212748	1	0.178532	0.382046	0.532306	0.519245	0.117647	0	0.523722	0.533108	-0.412925
0.19322	0.413994	0.318233	0.393014	0.182678	0.208094	0.878828	0.417501	0.158824	0.431291	0.984235	0.191459	0.328648	0.667498	0.321648	0.0588235	0	0.271529	0.433048	-0.524909
0.263014	0.400477	0.325445	0.30765	0.195952	0.408393	0.702646	0.615464	0.115437	0.468294	0.750681	0.120664	0.286427	0.692235	0.908144	0.0882353	0	0.812606	0.525708	0.372845
0	0.617296	0.547955	0.818605	0.298278	0.265166	0.48129	1	0.719073	0.410931	0.164743	0.262761	0.0543475	0.516862	0.490566	0.147059	0	0.219996	0.413173	-1.66208
0	0.616559	0.547955	0.836805	0.275006	0.368148	0.711612	1	0.638697	0.365908	0.947947	0.140254	0.0499209	0.84489	0.0754717	0.0294118	0	0.0944764	0.449631	-1.88107
0.0187013	0.616624	0.547955	0.793477	0.335985	0.373136	0.447708	1	0.576282	1	0.460304	0.16364	0.0559022	0.77838	0.763137	0.0882353	0	0.0788384	0.305632	-1.9446
0.2668	1	0	0.792987	0.689419	0.390247	0.484264	0.50257	0	0.120475	0.375219	0.53358	0.337228	0.868871	0.0754717	0.205882	0	0.338649	0.603657	3.38812
0.299257	1	0	0.957965	0.745939	0.59769	0.395729	0.82881	0	0.131126	0.245492	0.184426	0.426618	0.952308	0.641509	0.117647	0	0.270999	0.541312	4.60724
0.223905	0.884505	0.0841248	0.934101	1	0.390247	0.484264	0.50257	0	0.18791	0.375219	0.493462	0.962859	0.896918	0.806955	0.205882	0	0.681621	0.219667	-1.95539
0.202029	0.884505	0.0841248	0.986269	0.975367	0.565659	0.0265704	0.568667	0	0.177035	0	0.0722892	0.893146	1	0.576762	0.117647	0	0.8941	0.151966	-1.70935
0.228731	0.884505	0.0841248	1	0.819364	0.54965	0.35254	0.466905	0	0.17419	0.783967	0.0941921	0.897488	1	0.896059	0.117647	0	0.625406	0.402778	-0.356507
0.2702	0.884505	0.0841248	1	0.863126	0.617292	0.465479	0.592612	0	0.815004	1	0.0874535	0.856629	0.967752	0.150943	0.0588235	0	0.846396	0.430034	-0.150657
0.341005	0.314769	1	0.999985	1	0.693891	0.711648	0.726099	0	0.839217	0.73607	0.0891144	1	0.971125	0.6172	0.0882353	0	0.56061	0.467295	0.874884
0.158241	0.707433	0.150802	0.818429	0.499526	0.455607	1	1	0.992966	0.285913	0.375219	0.183603	0.940361	0.822387	0.372234	0.147059	0	0.577883	0.345425	-1.41671
0.191683	0.708286	0.108967	0.830735	0.56822	0.453323	0.403224	0.950829	0.943361	0.411168	0.309661	0.192128	0.995691	0.816954	0.474959	0.0294118	0	0	0.188737	-0.394996
0.269067	0.70688	0.0914412	0.932963	0.507109	0.499244	0.771124	0.916927	0.900911	0.322982	0.607737	0.13221	0.801128	0.80105	0.245283	0.0882353	0	0.374209	0.291552	-0.447268
0.30075	1	0.237067	1	0.508975	0.609551	1	0.594733	0.661616	0.0413967	0.556379	0.260948	0.272172	0.273231	0.718025	0.147059	0	0.325671	0.427976	0.180253
0.325247	1	0.237067	0.955624	0.599314	0.627221	0.33626	0.598559	0.618397	0.0458252	0.235321	0.262265	0.388794	0.407086	0.732031	0.0882353	0	0.339084	0.449195	-0.955192
0	0.193744	0.820706	0	0.832529	0.732456	1	1	0.668391	0.703135	0.375219	0.26749	0.272334	0.818329	0.714652	0.0588235	0	0.273017	0.0712584	0.203971
0.000601331	0.191256	0.820706	0	0.768369	0.325891	0.876802	0.738354	0.582107	0.243954	0.0219239	0.39073	0.431179	0.881597	1	0.0882353	0	0.870262	0.225249	-0.700441
0.389546	0.602106	0.094818	0.553148	0.329624	0.20299	0.259886	0.394348	0.736994	0.0672774	0.158888	0.662659	0.528741	0.754219	0.69481	1	0	0.702468	0.232768	-0.139112
0.407612	0.52159	0.108336	0.645721	0.351087	0.226825	0.289645	0.401569	0.695098	0.0725539	0.477229	0.30815	0.360505	0.865794	0.685443	0.617647	0	0.124546	0.288112	-0.0010552
0.431687	0.512956	0.0605266	0.540771	0.293952	0.243815	0.333163	0.430462	0.656511	0.0653364	0.281419	0.36009	0.326798	0.902846	0.64653	1	0	0.171706	0.392207	0.540547
0.46337	0.525665	0.0823538	0.579267	0.372235	0.238312	0.389856	0.387165	0.622855	0.112676	0.752019	0.347652	0.421134	0.807007	0.549784	0.470588	0	0.623747	0.373654	0.0102912
0.249523	0	0.528156	0	0.268568	0.10451	0.141184	0.322833	0.55496	0.255134	0.0779276	1	1	0.703371	0	0.558824	0	0.813117	0.154428	0.278906
0.239305	0	0.524875	0	0.241579	0.110059	0.098868	0.312159	0.504791	0.18944	0	1	1	0.808464	0.538784	0	0	0.2944	0.159785	0.0002477
0.184798	0	0.635179	0	0.640232	0.110351	0	0	0.45296	0.100111	0.286112	1	1	0.851773	0.280922	0	0	0.539533	0.288037	-0.0152695
0.180575	0	0.579063	0	1	0.399859	0.137443	0.504524	0.403937	0.373595	0.660003	0.840618	1	0.760108	0	0	0	0.681725	0.314498	-1.47748
0.396269	0.12737	0.700525	0.780573	0.656433	0.191493	0.714422	0.690303	0.935719	0.312098	0.521597	0.778194	0.198487	0.577414	0.556838	0.558824	0	0.461277	0.219262	-0.105572
0.43617	0.00371214	1	0.686616	0.656433	0.22761	0.453162	0.778324	0.90375	0.199121	0.207876	0.444056	0.211272	0.630445	0.280922	0	0	0.556158	0.225374	-0.199379
0.448701	0.00371214	1	0.626256	0.656433	0.262426	0.250509	0.921421	0.86068	0.352792	0.679396	0.392613	0.289092	0.480989	0.42217	0	0	0.386486	0.238686	1.68045
0.480046	0.000275613	1	0.314845	0.656433	0.239629	0.387307	0.828298	0.827834	0.316739	0.182777	0.394536	0.281068	0.571659	0.113766	0	0	0.413741	0.241628	-1.40305
0.511378	0.000273638	1	0.333146	0.678704	0.297001	0.387204	0.700512	0.796791	0.271265	0.191354	0.360654	0.27633	0.480989	0	0	0	0.345158	0.361293	0.595739
0	0.284747	0.264967	0.0282441	0.062346	0.275348	0.398326	0.757711	0.540012	1	0.673322	0.846297	0.0783718	0.330353	0.186415	0.588235	0	0.269066	0.137708	-2.50701
0.00845442	0.284806	0.264967	0.0721145	0.195122	0.343732	0.357138	0.65722	0.481436	0.84322	0.117896	0.343024	0.0485625	0.235348	0.213986	0.294118	0	0.654656	0.117819	-2.46696
0.0668734	0.256994	0.264967	0.0977497	0.229628	0.331769	0.60402	0.399426	0.416617	0.942192	0.384705	0.326693	0.0046978	0.353022	0.882905	0.470588	0	1	0.21222	-1.63896
0.0866861	0.257004	0.264967	0	0.306402	0.264844	0.302182	0.60964	0.363658	1	0.471081	0.342383	0.0243336	0.117674	0.381101	0.352941	0	0.336395	0.224554	-0.927547
0.291529	0.0684116	0.270265	0.0367268	0.429347	0.0914244	0.304957	0.370531	0.463573	0.128895	0.0835624	0.806359	0.56692	0	0.258979	0.558824	0	0.0109236	0.252729	-0.672194
0.263911	0.0725749	0.295377	0	0.519765	0.0745132	0	0	0.409778	0	0.0681244	0.98272	0.560179	0	0.19781	0	0	0.0536187	0.395219	-0.479013
0.273559	0.0345895	0.591676	0.0637111	0.538014	0.0846124	0.230491	0.301932	0.362246	0.0664991	0.795954	0.730452	0.403642	0	0.280922	0	0	0.000666163	0.403696	-0.247771
0.148491	0	0.735269	0.215337	0.530709	0.0574864	0	0	0.307032	0	0.136534	1	0.489292	0	0.40229	0	0	0.0299868	0.328505	0.927843
0.0874702	0	0.674175	0.157866	0.365899	0.363656	0.365195	0.422061	0.657728	0.357394	0.149835	0.912906	0.0321181	0.588371	0.414861	0.205882	0	0.291511	0.277786	1.12614
0.121813	0	0.93073	0.483275	0.304303	0.415551	0.410108	0.563447	0.603654	0.411785	0.599836	0.343075	0.0470162	0.571659	0.223339	0.117647	0	0.406883	0.349649	-0.114782
0.142934	0.195121	0.493058	0.531653	0.522872	0.446713	0.311628	0.716142	0.5526	0.915172	1	0.359033	0	0.593595	0.32842	0.117647	0	0.387966	0.275893	0.685564
0.267343	0.47011	0.0533426	0.360194	0.194223	0.263271	1	0.721434	0.557398	0.189095	0.516135	0.661837	0.444767	0.823719	0.682193	0.205882	0	0.527427	0.610928	0.121683
0.33817	0.470874	0.0533426	0.528381	0.356477	0.258851	0.711841	0.736034	0.52384	0.117123	0.16926	0.115442	0.31556	0.786828	0.736234	0.117647	0	0.192507	0.619596	0.386194
0.454167	0.384357	0.127172	0.695369	0.503885	0.25109	1	1	0.520128	0.258201	1	0.0984472	0.420889	0.867851	0.568127	0.117647	0	0.300809	0.496807	0.546867
0.563136	0.368272	0.0717074	0.792649	0.567873	0.177765	1	0.650368	0.536264	0.75008	1	0.121769	0.340803	0.921728	0.474959	0.0588235	0	0.522415	0.605311	1.17782
0.320383	0.50695	0.438809	0.602039	0.4534	0.552424	1	0.789944	0.862329	0.494469	0.649479	0.821676	0.227262	0	0.332107	0.147059	0	0.148382	0.474068	-1.01018
0.328307	0.505492	0.461778	0.632473	0.505396	0.518374	0.218628	0.783732	0.815341	0.673388	0.48135	0.770076	0.258872	0	0.378104	0.117647	0	0.137595	0.4465	-1.44062
0.378902	0.47988	0.45795	0.617523	0.512236	0.580001	0.538849	0.877439	0.782104	1	0.915168	0.749393	0.253708	0.52476	0.397218	0.0588235	0	0.150354	0.426983	-0.463255
0.442837	0.433902	0.478369	0.652306	0.512236	0.535288	0.651274	0.855715	0.759783	1	1	0.678822	0.287703	0.235348	0.461494	0	0	0.0260542	0.419103	-0.83205
0.524313	0.425834	0.478369	0.642595	0.529921	0.486102	0.808943	0.865432	0.755711	0.948545	0.122326	0.748615	0.338199	0.421857	0.519797	0.147059	0	0.214952	0.411266	0
0.343609	0.0768864	0.749839	0	0.62893	0.311228	0.458119	0.563978	0.525411	0.402288	0.0353615	0.882728	1	0.52476	0.117204	0.705882	0	0.356368	0.295569	0.497941
0	0.0848023	0.871645	0.049433	0.240571	0.538543	0.229077	0.508387	0.497528	0.384705	0.0396332	0.14556	0.142918	0.421857	0.741132	0.264706	0	0.145305	0.124987	-1.3188
0	0.0848023	0.809399	0.130963	0.29075	0.589335	0.367204	0.709366	0.428457	0.62093	0.742351	0.183296	0.154167	0.435446	1	0.176471	0	1	0.0479056	-1.22055
0.296385	0.232247	0.115421	0.34198	0.287235	0.124098	0.466057	0.480187	0.51359	0.587265	0.21669	0.86059	1	0.763923	0.624783	0.411765	0	0.561425	0.229909	-0.692068
0.325565	0.232247	0.115421	0.386233	0.341918	0.14519	0.371007	0.473855	0.471374	0.339165	0.103698	0.486179	1	0.711269	0.687148	0.147059	0	0.151386	0.291776	-0.328457
0.335912	0.232247	0.115421	0.314406	0.319575	0.0984196	0.235326	0.39441	0.425134	0.329826	0.331992	0.656159	1	0.876815	0.75328	0.323529	0	0.138602	0.363168	0.0366268
0.355302	0.232247	0.115421	0.297969	0.317067	0.0794449	0.299135	0.0824583	0.381868	0.131732	0.215599	0.651416	1	0.888074	0.858426	0.0294118	0	0.774255	0.490149	-0.902352
0.362499	0.232247	0.115421	0.268695	0.365583	0.112722	0.213652	0	0.335149	0.0933589	0.234667	0.566984	1	1	0.846059	0.264706	0	1	0.484115	-0.868861
0.266311	0.151732	0.946552	0.18298	0.551	0.229972	0.197196	0.466726	0.508206	0.5783	0.157906	0.661306	0.187343	0.470697	0.39816	0.411765	0	0.329699	0	-0.200436
0.268089	0.151732	0.946552	0.192854	0.730256	0.310296	0.177033	0.361212	0.459442	0.460681	0.113733	0.491655	0.257673	0.52476	0.702491	0.352941	0	0.463582	0	0.323575
0.296467	0.172094	0.667901	0.305296	0.804327	0.356784	0.36501	0.435239	0.415537	0.382889	0.395451	0.443363	0.156709	0.499871	0.563679	0.323529	0	0.413222	0	0.261921
0.341665	0.172321	0.667901	0.250588	1	0.407851	0.495124	0.483583	0.377738	0.284543	0.499767	0.355964	0.200292	0.435446	0.42217	0.441176	0	0.569555	0	-0.707826
0.50501	0.144774	0.398543	0.0476779	0.606056	0.0350909	0.189327	0.536937	0.792987	0.103419	0.16257	0.818716	0.0689274	0	0.0600789	0.382353	0	0	0.28959	-1.18114
0.482723	0.141762	0.398543	0.120822	0.712219	0.0356832	0.0240863	0	0.73123	0.0345788	0	0.800047	0.366989	0	0	0.264706	0	0	0.345185	0.938838
0.356477	0.142787	0.398543	0.0658324	0.744156	0.0026217	0	0	0.627414	0	0.285678	1	0.0060337	0	0.263455	0.235294	0	0.154988	0.469973	1.40658
0.327704	0.1354	0.407949	0	0.820626	0	0	0	0.570005	0	0.247953	1	0.0394355	0	0	0.264706	0	0.228378	0.322143	-0.0409147
0.25531	0.10348	0.447162	0.0133372	0.825382	0.0129618	0	0.0686506	0.506653	0.0164901	0.242924	1	0.312587	0	0.208748	0.0882353	0	0.270968	0.458222	-0.806932
0.130589	0.44417	0.340958	0.079747	0.195122	0.141525	0.216524	0.923633	0.55368	0.704629	0.126049	1	1	0	0.0754717	0.382353	0	0.269581	0.857774	-1.67178
0.0995844	0.0311589	0.614963	0	0.552811	0.304672	0.676587	0.608802	0.900877	0.229126	0.20129	0.697018	0.161302	0.670794	0.313827	0.205882	0	1	0	-0.0589894
0.141608	0.0303788	0.614963	0.206114	0.693896	0.286007	0.46986	0.612503	0.846913	0.229368	0.398764	0.365576	0.0801639	0.571659	0.859144	0.117647	0	0.342422	0.0167345	-0.835721
0.169194	0.0308706	0.594911	0.209324	0.901087	0.258349	0.359108	0.563427	0.796412	0.312143	0.628137	0.414341	0.101809	0.559527	0.186415	0.117647	0	0.411682	0.409267	-0.710302
0.265275	0.00768587	0.594911	0.383744	0.812864	0.245594	0.949358	0.610887	0.753226	0.654953	1	0.347064	0.100617	0.692235	0.682193	0.0588235	0	0.849231	0.447696	-1.04496
0.363781	0.00656801	0.658292	0.37326	0.907948	0.446281	0.973522	0.890583	0.727854	0.452937	0.370271	0.286912	0.257686	0.746036	0.497423	0.0882353	0	0.328255	0.338675	-0.57739
0.213472	0.380369	0.426033	0	0.338946	0.240297	0.158823	0.517	0.453748	0.0616727	0.00195936	0.587006	0.163819	0.621955	0.512907	0.117647	0	0.00196145	0.369201	-0.594721
0.204656	0.380369	0.428848	0	0.373508	0.218721	0.107803	0.521546	0.40431	0.0996593	0.651444	0.575981	0.196572	0.435446	0.554935	0.117647	0	0.1762	0.36973	-0.598105
0.188279	0.380369	0.313012	0	0.162287	0.122104	0.0602313	0.294615	0.354904	0.0588167	0.0826773	0.849584	0.3958	0.499871	0.601733	0.0588235	0	0.248873	0.483217	-0.938134
0.146694	0.380369	0.236134	0	0.157873	0.10065	0	0	0.307153	0.00164463	0.335427	1	0.17775	0.577414	0.412646	0.0882353	0	1	0.413012	0.0709776
0.4605	0	1	0.0088321	0.521285	0.570645	0.184643	0.382108	0.670421	0.0835813	0.00313211	0.337953	1	0	0.280922	0.558824	0	0.0657782	0.0878573	-0.422399
0.463775	0	0.828435	0.133188	0.521285	0.910173	0.187065	0.447822	0.623063	0.113547	0.158441	0.158039	0.803293	0.235348	0.145325	0	0	0.0849853	0.271474	-1.21185
0.491546	0	0.828435	0.0880601	0.510694	1	0.360488	0.531162	0.589052	0.152524	0.493504	0.105405	0.599958	0.235348	1	0	0	0.0139727	0.286439	-2.09266
0.520673	0	0.828435	0.0434147	0.511123	1	0.370608	0.500163	0.5573	0.182679	0.333891	0.0607341	0.913473	0.235348	0.519245	0	0	0.139926	0.310401	-0.592678
0.477092	0	1	0.0875079	0.557372	1	0	0.42557	0.482985	0.305896	0.809014	0.041607	0.620045	0.235348	0.426906	0	0	0.190983	0.254503	-1.31165
0.679709	0.205418	0.114313	0.0163675	0.257651	0	1	0.397453	0.973464	0.0732642	0.242492	1	0.403082	0	0.280922	0.705882	0	0.0270019	0.425119	-1.16801
0.667794	0.203431	0.102386	0.113712	0.2737	0	0.088124	0.444146	0.913677	0.102995	0.373133	1	0.296759	0	0	0.0588235	0	0.0630608	0.430004	-1.30146
0.700455	0.184538	0.640279	0	0.160999	0.15305	0.854777	0.664702	0.796671	0.0730653	0.29047	0.164184	0.0534388	0.235348	0.508156	0.558824	0	0.0553364	0.618202	-0.344248
0.75232	0.182931	0.640279	0.0521147	0.134033	0.0558402	0.54929	0.448798	0.799474	0.0159174	0	0.190562	0.0426773	0	0.547384	0	0	0.118154	0.580062	-0.130899
0.793657	0.0689863	0.644562	0.152223	0.154032	0.0352885	0.464442	0.446686	0.795305	0.00415697	0.280616	0.21024	0.104668	0	0.608164	0	0	0	0.552705	0.296984
0.799099	0.044117	0.699147	0.119312	0.339202	0	0.201703	0.411533	0.752412	0.0089421	0.303776	0.303918	0.0648051	0.407086	0.608164	0	0.891127	0.0358742	0.475366	0.489071
0.560691	0.292153	0.274462	0.496943	0.53972	0.650432	0.758742	1	0.485528	0.260618	0.385975	0.060938	0.146483	0.728382	0.61177	0.558824	0	0.186031	0	-1.37317
0.560461	0.315146	0.262139	0.493655	0.555908	0.338897	0.16368	0.420414	0.436333	0.137466	0	0.118185	0.122818	0.695088	0.556838	0	0	0.64576	0	-1.72952
0.518852	0.31534	0.223724	0.468898	0.545254	0.158428	0	0.299791	0.360033	0.116745	0.0651376	0.246098	0.17172	0.718815	0.652615	0	0	0.532891	0	-1.76443
0.489504	0.31534	0.197057	0.45019	0.48554	0.152272	0	0	0.293688	0.0757655	0.231668	0.308631	0.116999	0.885329	0.589099	0	0	0.349754	0	-1.82444
0.430674	0.31534	0.185332	0.402586	0.53983	0.14273	0	0.287181	0.214735	0.167041	0.549463	0.350852	0.0796332	0.582981	0.014344	0	0	0.586254	0.284406	-1.9189
0.140994	0.177539	0.148951	0.640003	0.395864	0.574726	1	0.627029	0.503717	0.497138	0.330957	0.0135757	0.184436	0.508579	0.781709	0	0	0.657836	0.205699	-0.616252
0.151102	0.177539	0.133339	0.56437	0.611213	0.266931	0.233669	0.0988702	0.45397	0.485573	0.288106	0.0534531	0.352344	0.603584	0.641509	0	0	0.45801	0.559445	-0.340647
0.0811095	0.0556254	0.751142	0.371595	0.135378	0.193128	0.450698	0.448526	0.609864	0.218305	0.24419	0.629392	1	0.700655	1	0.264706	0	1	0	-0.642624
0	0.108036	0.943515	0	0	0.349183	0.938212	0.328544	0.884697	0.310686	0.0690791	0.53248	1	0.373018	0	0.205882	0	0.0080071	0.200631	-0.585252
0	0.108036	0.943515	0	0	0.33093	0.119495	0.31421	0.838375	0.23654	0.026413	0.244037	0.79434	0.304183	0.280922	0.117647	0	0.21566	0.109209	-0.564506
0	0.108036	0.943515	0	0	0.302332	0.121294	0.285136	0.792028	0.435164	0.904972	0.247075	0.956518	0.407086	0	0.117647	0	0	0	0.0921934
0	0.108036	0.943515	0	0.00815169	0.381424	0.173718	0.341005	0.742475	0.6416	0.419362	0.190258	0.59303	0.626253	0.280922	0.0588235	0	0.895178	0	-0.415501
0.320684	0	0.831263	0.30395	0.602179	0.740511	0.554064	0.700608	0.764335	0.18317	0	0.0401283	0.270511	0.480989	0.797588	0.294118	0	0.548852	0.351373	0.206452
0.312706	0	0.831263	0.28791	0.636846	0.37757	0.113169	0.690576	0.71335	0.494495	1	0.132045	0.278602	0.45974	0.682193	0.470588	0	0.48814	0.441706	0.45029
0.334762	0	0.831263	0.187113	0.645197	0.42759	0.31842	0.616904	0.669989	0.437611	0.213513	0.0931406	0.245188	0.700655	0.663061	0.352941	0	1	0.381528	-0.168473
0.372131	0	0.831263	0.386922	0.655066	0.375729	0.433423	0.607209	0.632612	0.492831	0.619735	0.0893604	0.426423	0.763923	0.599247	0.294118	0	0.390756	0.40458	-0.323105
0.269624	0.343403	0.252227	0.0652966	0.294183	0.157799	1	0.51714	0.851963	0.167265	0.191675	0.771868	0.843165	0.55312	0.922658	0.205882	0	0.281576	0.541197	-0.363577
0.294291	0.335862	0.204154	0.116485	0.672592	0.222452	0.337504	0.548459	0.807371	0.184393	0.141737	0.271265	0.43105	0.617545	0.768671	0.117647	0	0.320612	0.379451	-0.20842
0.279363	0.264424	0.212636	0	0.217376	0.135948	0.0692364	0	0.755513	0.0709523	0.216636	0.461195	0.300641	0.657206	0.83458	0.117647	0	0.095166	0.453703	-0.456285
0.117118	0.530502	0.0750257	0	0.466705	0.254192	0.429374	0.857464	0.751319	0.578612	0.0904731	1	0.495658	0.390905	0.121316	0.382353	0	0.326484	0.469107	-0.0098092
0.111357	0.530211	0.0750257	0.0396969	0.510877	0.264181	0.127454	0.647652	0.703029	0.441318	0.104178	0.623891	0.985867	0	0.663061	0.264706	0	0.702115	0.474525	-1.23938
0.0827936	0.530211	0.06754	0.287866	0.770013	0.20763	0	0.400223	0.658582	0.788427	0.952712	0.960739	1	0.435446	0.741132	0.235294	0	0.134701	0.497402	-1.02183
0.0443633	0.530211	0.0373137	0.0468633	0.660921	0.131829	0	0.39273	0.618094	0.999344	0.0842616	1	1	0.235348	1	0.264706	0	0.227677	0.385417	-1.31453
0.339396	0.576804	0.0839246	0.744269	0.492758	0.576132	0.533615	0.637607	0.573224	0.213031	0.14937	0.709515	0.429196	0.791702	0.410393	0.205882	0	0.367864	0.554869	0.0210386
[truncated: 2,587 more rows]
